# Supplementary material for: Epstein-Barr virus protein EBNA-LP engages YY1 through leucine-rich motifs to promote naïve B cell transformation
Source: PLoS Pathog. 2024 Jul 31;20(7):e1011950. doi: 10.1371/journal.ppat.1011950 (PMC11318927; doi:10.1371/journal.ppat.1011950)
Supplement: S2 Table — (CSV) [file ppat.1011950.s003.csv]

SYMBOL	ENSEMBL	baseMean	log2FoldChange	lfcSE	stat	pvalue	padj
IGHD6-13	ENSG00000211920	22.3593057	21.2624542	3.908781551	5.439662956	NA	NA
GTSF1	ENSG00000170627	229.0478657	10.36406119	2.138423211	4.846590301	1.25601432225824e-06	0.00170751
IGHV3-19	ENSG00000253883	517.6158415	10.05883929	2.942595384	3.418356241	NA	NA
IGHV3-35	ENSG00000211957	514.6568473	10.04900739	2.745781195	3.659799042	NA	NA
IGLV3-21	ENSG00000211662	8099.111808	9.448702206	1.837431208	5.142343379	2.71332614032848e-07	0.000503001
IGHV4-34	ENSG00000211956	7468.201636	9.349628957	2.120401382	4.409367508	NA	NA
PRSS21	ENSG00000007038	70.20565702	8.655758705	3.212710366	2.694223169	0.007055291	0.502878247
IGHJ2	ENSG00000211904	98.55371113	7.639596386	3.646573652	2.095006742	NA	NA
IGLV4-3	ENSG00000211672	13.90473737	7.284394581	3.910011197	1.863011182	NA	NA
ZFP57	ENSG00000204644	89.56032609	7.08632089	2.242190442	3.160445588	0.00157528	0.217048073
IGKV6D-21	ENSG00000225523	19.7399349	6.906914999	3.909069252	1.766895021	NA	NA
ELFN1-AS1	ENSG00000236081	39.10373237	6.904698745	1.148648268	6.011151487	1.84210168417329e-09	6.26068959061029e-06
NA	ENSG00000205212	20.63834857	6.881668398	3.302614598	2.083703137	NA	NA
LINC00189	ENSG00000215533	9.069482375	6.668942578	1.87068066	3.564981838	0.000363881	0.096367133
IGLV3-25	ENSG00000211659	78.77068854	6.576676301	2.119447333	3.103014733	NA	NA
AGTR2	ENSG00000180772	7.102725047	6.312314622	1.825863846	3.457166116	0.000545888	0.123686143
NA	ENSG00000259842	6.801731937	6.252002854	2.173039871	2.877076917	0.004013777	0.360568061
LZTS1	ENSG00000061337	5.887348061	6.045695262	1.82353752	3.315366531	0.00091523	0.165201732
IGKV3D-11	ENSG00000211632	1688.982468	6.026974474	1.696550104	3.552488347	0.000381606	0.098502632
CADPS2	ENSG00000081803	89.41798207	5.909385404	1.092950595	5.406818417	NA	NA
LOC102723407	ENSG00000275063	1383.624225	5.877881501	2.167367822	2.711990757	0.006688046	0.491723256
TMEM213	ENSG00000214128	10.27664133	5.863977501	2.114042702	2.773821691	0.005540203	0.439594668
IGKV6-21	ENSG00000211611	18.84239529	5.82575582	3.169381436	1.838136538	0.066042288	0.99985564
SLC4A4	ENSG00000080493	35.76895393	5.762418344	0.942698787	6.112682464	9.79701894626427e-10	4.41308442784624e-06
GPC4	ENSG00000076716	17.28677237	5.734358072	1.81204616	3.164576156	0.00155309	0.215446351
NA	ENSG00000211673	345.3607589	5.660556373	1.890671556	2.993939563	NA	NA
TRPM4	ENSG00000130529	4.473729554	5.644515764	2.057122063	2.743889565	0.006071596	NA
TRAJ45	ENSG00000211844	4.423290019	5.632348234	2.425514434	2.322125218	0.020226194	NA
HOXA9	ENSG00000078399	8.736810398	5.625656373	2.237255401	2.514534715	0.011918957	0.661402293
NA	ENSG00000259337	23.64083868	5.593372141	2.635602581	2.122236555	NA	NA
IGHV3-52	ENSG00000253545	4.192849269	5.552066176	2.619576146	2.119452105	0.034052277	NA
CYTL1	ENSG00000170891	4.176408724	5.550403129	2.525677292	2.197589988	0.027978337	NA
IGHV3-53	ENSG00000211967	394.5721029	5.510176983	1.251379668	4.403281533	1.06625651639566e-05	0.010353859
LOC102724908	ENSG00000266976	120.5235305	5.402907549	2.906473583	1.858921953	0.063038202	0.99985564
NA	ENSG00000272692	3.733680999	5.387867573	2.011570262	2.678438668	0.007396628	NA
AOC1	ENSG00000002726	7.393463869	5.378663006	2.018133806	2.665166695	0.007695017	0.526566391
CT45A5	ENSG00000228836	40.71667132	5.349915996	0.994620272	5.378852763	7.4961981766254e-08	0.000191078
NA	ENSG00000233732	3.614648153	5.340327868	2.463215281	2.168031316	0.030156304	NA
IGLV3-9	ENSG00000211670	20.2138833	5.335441343	1.514808143	3.522189505	0.000427998	0.106101138
LINC02864	ENSG00000263711	7.033905529	5.31063483	1.973585953	2.690855609	0.007126903	0.502878247
IGKV2-29	ENSG00000253998	45.95766691	5.305775967	2.924040692	1.814535613	NA	NA
PLXDC2	ENSG00000120594	25.89470959	5.287332875	0.982542408	5.381277013	7.3959279133694e-08	0.000191078
IGHV3-66	ENSG00000211972	325.0401293	5.278148115	1.446917314	3.647857458	0.000264436	0.080396919
NA	ENSG00000253377	3.355874306	5.234427832	3.254518438	1.608357098	0.107756992	NA
NA	ENSG00000256616	6.689092972	5.232825209	1.729330468	3.025925529	0.002478733	0.271754476
IGLV8-61	ENSG00000211638	62.46682702	5.224725817	1.167789095	4.47403203	7.67582359642937e-06	0.00782627
IGKV2-18	ENSG00000254157	3.293227271	5.204314292	3.275950131	1.58864271	0.11214108	NA
IGKV3-20	ENSG00000239951	13837.17819	5.19677067	2.086643768	2.490492508	0.012756619	0.664685377
IGKV3D-15	ENSG00000224041	371.1957876	5.180637537	1.614786043	3.208250133	0.001335453	0.197337367
IGHV3-64D	ENSG00000282639	510.9739704	5.176269732	1.683777028	3.074201422	0.002110669	0.249823515
IGLV2-18	ENSG00000211664	187.285061	5.170916657	1.612883478	3.206007581	0.001345904	0.197450957
HBD	ENSG00000223609	3.211270366	5.170583391	1.929786242	2.679355506	0.007376403	NA
CT45A2	ENSG00000271449	6.403557372	5.169725713	1.761494999	2.934851201	0.003337077	0.330338198
LINC03020	ENSG00000253967	18.05510304	5.161564574	3.610505662	1.429596034	NA	NA
FSTL4	ENSG00000053108	3.178863511	5.156636426	2.725073965	1.89229228	0.058452049	NA
HOXA7	ENSG00000122592	3.178863511	5.156636426	2.725073965	1.89229228	0.058452049	NA
IGLV2-33	ENSG00000211656	6.214252548	5.122879907	2.030562026	2.522887674	0.011639557	0.657489901
IGKV3D-20	ENSG00000211625	6871.267709	5.088220739	2.176397891	2.33790924	0.019391957	0.820416564
NA	ENSG00000266369	3.012956088	5.080812646	3.32659427	1.527331629	0.126678568	NA
THEMIS	ENSG00000172673	3.016019266	5.074943792	2.106018506	2.409733712	0.015964168	NA
ACP3	ENSG00000014257	67.834557	5.069629647	1.053456983	4.812374618	1.4914744392308e-06	0.001900884
NA	ENSG00000238122	2.985498703	5.067335476	2.137032845	2.371201495	0.017730362	NA
NA	ENSG00000224698	2.961118268	5.05631374	2.161275429	2.339504569	0.019309335	NA
IGHV7-56	ENSG00000253131	11.04262565	5.054392305	1.929631777	2.619355861	0.008809599	0.570302699
IGKV2-28	ENSG00000244116	628.9169064	5.051211149	1.42118431	3.554226649	0.000379092	0.098502632
IGLV7-43	ENSG00000211652	49.32334666	5.047787683	2.027891637	2.489180186	NA	NA
IGHV4-4	ENSG00000276775	693.1546592	5.036509103	2.223931931	2.264686716	0.023531911	0.907112918
NA	ENSG00000271620	2.92731313	5.034235634	3.361929746	1.4974244	0.134282863	NA
PHYHD1	ENSG00000175287	166.081779	5.032493096	3.050588946	1.649679188	0.099008569	0.99985564
NA	ENSG00000271178	16.37896116	5.031915344	1.36599244	3.683706583	0.000229867	0.072358676
IGKV2D-29	ENSG00000243264	59.33329154	5.014098886	1.953132355	2.567208962	NA	NA
NA	ENSG00000275361	2.87281361	5.013417676	2.678152411	1.87196877	0.061210924	NA
NA	ENSG00000253234	32.53658644	5.008876674	1.375520338	3.641441378	0.000271116	0.080396919
NEFH	ENSG00000100285	321.9997681	4.978900182	1.580260061	3.150684058	0.001628886	0.21868591
IGHV3-43	ENSG00000232216	25.63952866	4.943074126	1.670062615	2.95981365	NA	NA
IGHV4-59	ENSG00000224373	1776.613597	4.925255826	1.801118582	2.734553891	0.006246487	0.475292393
COL27A1	ENSG00000196739	100.1327026	4.914149909	1.91363877	2.567961094	0.010229864	0.606416804
IGKV2D-28	ENSG00000242534	596.5920916	4.90097407	1.444223221	3.393501779	0.000690051	0.139064517
IGLV3-10	ENSG00000211669	24.94833323	4.892512207	1.739484931	2.812621207	NA	NA
BICC1	ENSG00000122870	5.28696554	4.879844834	2.663573183	1.832067114	0.066941422	NA
NA	ENSG00000258927	2.610367482	4.873989622	2.681236867	1.817813891	0.069092583	NA
SOX11	ENSG00000176887	2.607885861	4.868476188	2.631577253	1.850022143	0.064310358	NA
IGKV2-26	ENSG00000254098	14.7631542	4.858358735	3.818891179	1.272190934	NA	NA
CT45A7	ENSG00000273696	24.00873709	4.836004331	1.133900243	4.264929266	1.99965541342704e-05	0.017729119
ADGRA3	ENSG00000152990	379.0090838	4.806949772	1.325543666	3.626398659	NA	NA
DPPA4	ENSG00000121570	2.497474764	4.802521625	2.309988602	2.079023948	0.037615149	NA
DOCK5	ENSG00000147459	178.9148484	4.801257836	1.491745592	3.21855004	NA	NA
NA	ENSG00000259997	2.488257685	4.799175412	2.720502184	1.76407703	0.077719011	NA
IGKV2D-26	ENSG00000211623	9.293231587	4.773286392	3.86537666	1.234882603	0.216874199	0.99985564
IGLV2-8	ENSG00000278196	1803.456167	4.771262287	1.678021127	2.843386301	0.004463693	0.379265135
NA	ENSG00000259261	111.2931849	4.768791438	2.389557344	1.995679849	0.045968782	0.99985564
TRPS1	ENSG00000104447	50.01560277	4.754494375	1.221402706	3.892650927	9.91547746523421e-05	0.048452681
ACSM4	ENSG00000215009	2.39460208	4.746564128	2.736353343	1.73463129	0.082806134	NA
FOXL1	ENSG00000176678	2.376167922	4.735811335	2.16992778	2.182474172	0.029074555	NA
IGHV4-39	ENSG00000211959	269.0676409	4.72585732	1.59422201	2.964365873	0.003033074	0.312376018
IGHV1-18	ENSG00000211945	85.77459087	4.687250336	1.872988174	2.502552019	NA	NA
IGKV1-33	ENSG00000242076	165.8066021	4.686196964	2.024806149	2.314392894	NA	NA
TUSC3	ENSG00000104723	2.262887499	4.670517793	2.328664666	2.00566353	0.044892159	NA
NA	ENSG00000234373	2.220072907	4.640572028	3.578356768	1.296844426	0.194684721	NA
LRMDA	ENSG00000148655	25.23103626	4.631603307	1.106596667	4.185448452	2.84603652376236e-05	0.020555072
IGHM	ENSG00000211899	93815.70503	4.625474706	1.599330934	2.892131084	0.003826383	0.357103246
IGHV4-61	ENSG00000211970	2486.34559	4.58848724	2.054597044	2.23327842	0.02553059	0.939805712
LHCGR	ENSG00000138039	2.149994781	4.587667769	2.808636681	1.63341446	0.102381858	NA
LONRF3	ENSG00000175556	36.63194278	4.586992628	1.085076771	4.227343862	2.36466154123588e-05	0.01939047
CD163L1	ENSG00000177675	16.00012298	4.55561521	1.408690733	3.23393567	0.00122097	0.185741394
IGKV3-11	ENSG00000241351	1442.987101	4.520027638	1.840423537	2.455971436	0.014050432	0.692649236
NA	ENSG00000224106	2.028687939	4.508156395	2.969112424	1.518351531	0.128925803	NA
LOC100134391	ENSG00000263574	2.028687939	4.508156395	2.969112424	1.518351531	0.128925803	NA
SMPDL3A	ENSG00000172594	2.016200057	4.500130667	2.233301259	2.01501282	0.043903306	NA
NA	ENSG00000177338	2.013524583	4.497551751	3.674884746	1.223861988	0.221004295	NA
IGHV3-30-2	ENSG00000253587	2.013524583	4.497551751	3.674884746	1.223861988	0.221004295	NA
IGHV3-62	ENSG00000253132	26.63290424	4.483404963	1.278809334	3.505921363	0.00045503	0.110463861
IGKV2-24	ENSG00000241294	18.96130928	4.482716865	1.600434518	2.800937379	0.005095441	0.412326286
C19orf81	ENSG00000235034	11.15458275	4.471781215	1.67743606	2.665843021	0.007679554	0.526566391
UGT2A3	ENSG00000135220	1.967037711	4.459344002	2.866423163	1.555717265	0.119775339	NA
LINC01823	ENSG00000224655	1.967037711	4.459344002	2.866423163	1.555717265	0.119775339	NA
NEUROD1	ENSG00000162992	11.11712483	4.453904189	1.817171619	2.451009107	0.014245635	0.698538292
CT45A1	ENSG00000268940	29.86686355	4.448948603	1.175536707	3.784610531	0.000153949	0.0606308
NA	ENSG00000253701	3727.452258	4.412266686	1.855053183	2.378512231	0.01738266	0.785958332
PTPN14	ENSG00000152104	78.50076645	4.405624603	0.851573994	5.173507684	2.29739670162387e-07	0.000468485
NA	ENSG00000277761	7.220407978	4.401661064	1.808974989	2.433234894	0.014964589	0.716333114
IGKV1D-33	ENSG00000239975	172.3132088	4.396205561	1.888317847	2.328106769	NA	NA
IGHVII-30-1	ENSG00000253491	1.876057579	4.394654964	2.933347402	1.498170643	0.134088921	NA
SNX7	ENSG00000162627	32.14337538	4.388185458	1.159664729	3.784012179	0.00015432	0.0606308
SEMA3C	ENSG00000075223	1.863569697	4.385350316	2.22991767	1.966597411	0.049229642	NA
NBPF4	ENSG00000196427	1.826701381	4.358883233	2.374317363	1.835846926	0.066380299	NA
IGHD4-23	ENSG00000227196	1.829570706	4.355538216	3.777837613	1.152918326	0.248943909	NA
PPARGC1A	ENSG00000109819	1.817484301	4.351072527	2.908106461	1.496187497	0.134604802	NA
SULF1	ENSG00000137573	6.879778822	4.350454149	2.059799475	2.11207654	0.034679885	0.99985564
NBPF6	ENSG00000186086	1.802320946	4.341085509	2.422821483	1.791747985	0.073173344	NA
BBOX1-AS1	ENSG00000254560	1.799243995	4.330225532	2.969738096	1.458116976	0.144808303	NA
PRKCQ-AS1	ENSG00000237943	1.762777156	4.309433518	2.967708933	1.452107877	0.146471612	NA
LOC124900314	ENSG00000252427	1.765646482	4.302360408	2.445860673	1.759037404	0.078571156	NA
NA	ENSG00000223931	10.06782833	4.301008637	1.510777444	2.846884333	0.00441494	0.378275031
RNF128	ENSG00000133135	1.753753929	4.29505119	2.918510669	1.471658554	0.141113105	NA
GPR171	ENSG00000174946	40.32924249	4.288153428	1.118192514	3.834897278	0.000125617	0.058217669
ISM1	ENSG00000101230	6.630947801	4.28532862	1.469205105	2.916766765	0.003536801	0.343440253
UNC5B	ENSG00000107731	3.516175737	4.272390905	1.74137483	2.453458515	0.014148986	NA
FLVCR2-AS1	ENSG00000224721	1.689829705	4.244604683	2.3650405	1.794728117	0.072697029	NA
MIR567	ENSG00000207940	1.677937153	4.23454849	3.860631588	1.096853816	0.2727053	NA
FLJ46284	ENSG00000248858	1.662178468	4.223054689	2.328234727	1.813844043	0.06970174	NA
IGHV3-11	ENSG00000211941	369.4922488	4.214219719	1.5692896	2.685431496	NA	NA
MKRN3	ENSG00000179455	6.378420112	4.213626419	1.987520575	2.12004166	0.034002532	0.99985564
PAK3	ENSG00000077264	3.375437929	4.208808243	1.786641823	2.355709012	0.018487393	NA
NA	ENSG00000207832	1.646613636	4.203394674	3.888933294	1.080860574	0.279759138	NA
NA	ENSG00000223839	9.256230611	4.176335601	1.855845137	2.250368588	0.024425557	0.921612283
PITX2	ENSG00000164093	15.45902444	4.173370911	1.358218949	3.072679051	0.002121465	0.249823515
NA	ENSG00000223914	1.594983441	4.165371482	3.127064528	1.332038864	0.182847418	NA
SLC10A2	ENSG00000125255	15.41922785	4.1649505	1.006873867	4.136516637	3.52617800825692e-05	0.023968607
GPR25	ENSG00000170128	46.32787031	4.15900705	1.287697402	3.229801539	0.001238762	0.185741394
LINC02609	ENSG00000233593	12.05948073	4.14489024	1.533610878	2.702700079	0.006877878	0.497353476
EPHA3	ENSG00000044524	1.582689411	4.144771478	2.499018829	1.658559523	0.097204584	NA
NA	ENSG00000232987	1.582689411	4.144771478	2.499018829	1.658559523	0.097204584	NA
IGHV2-70	ENSG00000274576	11.83525159	4.127947212	1.515503569	2.723812268	0.006453318	0.483809026
AZGP1	ENSG00000160862	1.552362701	4.119049155	2.38261009	1.728796991	0.083845435	NA
PTGFRN	ENSG00000134247	11.72124667	4.11474348	1.383976723	2.973130553	0.00294779	0.307079866
NA	ENSG00000250869	1.546416424	4.114381647	2.469468191	1.666100281	0.095693443	NA
NA	ENSG00000279312	1.540470148	4.10998083	3.077560504	1.335467109	0.181723513	NA
NA	ENSG00000267382	1.533928543	4.103490977	2.461036542	1.667383197	0.095438233	NA
ARK2C	ENSG00000141622	8.836929158	4.102511941	1.628752529	2.518806182	0.011775345	0.659678145
MOG	ENSG00000204655	1.525306793	4.09653735	3.167925374	1.293129372	0.195966318	NA
IGKV3-15	ENSG00000244437	513.2360546	4.089709564	1.565413659	2.612542404	0.008987154	0.574091343
NA	ENSG00000249806	1.503601832	4.077721413	2.392043626	1.704701942	0.088250028	NA
CA12	ENSG00000074410	1.488438477	4.064469141	2.470944561	1.644905031	0.099989397	NA
LINC01446	ENSG00000205628	1.475950595	4.051491759	3.105144958	1.30476735	0.19197208	NA
XCL2	ENSG00000143185	3.045990627	4.047342857	2.337798978	1.731262138	0.083405021	NA
CLEC6A	ENSG00000205846	5.694463213	4.041457434	1.939471694	2.083792946	0.037179005	NA
SPATA22	ENSG00000141255	1.463656565	4.033147738	3.937612116	1.024262324	0.305711388	NA
ONECUT2	ENSG00000119547	8.392736117	4.016751209	1.47348353	2.726023825	0.006410237	0.482352603
HOXA3	ENSG00000105997	11.1963508	4.010128599	1.913226026	2.09600358	0.036081873	0.99985564
IGHV3-7	ENSG00000211938	138.2653344	3.998977747	0.976492731	4.09524579	4.21720737451472e-05	0.026059786
KRT79	ENSG00000185640	1.418166499	3.987541483	3.116715802	1.279404905	0.200754508	NA
PRODH2	ENSG00000250799	1.403003144	3.97292443	3.114542243	1.275604606	0.202095325	NA
TMEM130	ENSG00000166448	5.442273615	3.97083826	1.660761935	2.390973791	0.016803752	NA
NA	ENSG00000278263	310.9236814	3.964882733	2.575935077	1.539201344	0.12375515	0.99985564
NA	ENSG00000253870	16.31385552	3.962468081	1.883371734	2.103922454	NA	NA
HPSE2	ENSG00000172987	1.393786064	3.962384186	2.536824538	1.561946491	0.118300595	NA
LINC01428	ENSG00000228888	1.387839788	3.95820727	3.13146402	1.264011735	0.206225815	NA
LOC124906209	ENSG00000235978	1.387839788	3.95820727	3.13146402	1.264011735	0.206225815	NA
ZNF503	ENSG00000165655	162.1452445	3.9571991	0.844924556	4.683494017	2.82025690461962e-06	0.003382981
C10orf67-AS1	ENSG00000224215	1.384568985	3.953465728	2.486517438	1.58996099	0.111843598	NA
DDIT4L	ENSG00000145358	2.841831669	3.950960202	2.913372467	1.356146612	0.175052525	NA
NA	ENSG00000253460	2.822656698	3.938140337	2.300895038	1.711568878	0.086976148	NA
NA	ENSG00000261834	23.54479122	3.928661203	1.146449998	3.42680554	0.000610726	0.135368802
NA	ENSG00000227121	2.792925317	3.923364252	2.2894908	1.71364054	0.086594763	NA
NA	ENSG00000232687	1.350971472	3.921530478	2.548413698	1.538812353	0.123850113	NA
IGKV3D-7	ENSG00000228325	375.4227511	3.909854915	1.866960997	2.09423492	0.036239058	0.99985564
NA	ENSG00000253120	99.0155421	3.897974467	2.085876155	1.868746837	NA	NA
NA	ENSG00000240499	1.323915564	3.894259992	3.197482951	1.217914232	0.223256567	NA
GAS1	ENSG00000180447	2.702182924	3.869570581	2.08802609	1.853219459	0.06385091	NA
IGHV3-69-1	ENSG00000282600	87.83348243	3.840241633	1.822104941	2.107585324	NA	NA
LINC00221	ENSG00000270816	1.280699494	3.839985126	3.942012007	0.974118069	0.329997919	NA
IGHV3-13	ENSG00000211942	94.2530057	3.836740476	1.775294203	2.161185718	NA	NA
NA	ENSG00000233999	361.6172625	3.830704558	1.776749961	2.156017809	0.031082275	0.99985564
MAGED4B	ENSG00000187243	12.30122095	3.828959944	1.069447075	3.580317374	0.000343177	0.092079842
MAGED4	ENSG00000154545	12.28605759	3.827194486	1.067882809	3.583908698	0.00033849	0.092079842
IGHV3-33	ENSG00000211955	2273.977339	3.823677252	1.63134792	2.343876009	0.019084515	0.815873004
TDRD9	ENSG00000156414	1.25631906	3.811738279	3.333586128	1.143434767	0.252858124	NA
IRX6	ENSG00000159387	1.25631906	3.811738279	3.333586128	1.143434767	0.252858124	NA
IGLV9-49	ENSG00000223350	9.529501132	3.810262707	1.84885793	2.060873713	0.03931509	0.99985564
NA	ENSG00000270318	1.250372784	3.805122396	3.260141635	1.16716475	0.243143843	NA
UTS2B	ENSG00000188958	4.890175487	3.802783732	2.092385455	1.817439384	0.069149862	NA
NA	ENSG00000233963	1.241155705	3.792899561	2.720888505	1.393993012	0.163319715	NA
AGAP1-IT1	ENSG00000235529	1.241155705	3.792899561	2.720888505	1.393993012	0.163319715	NA
WDFY3	ENSG00000163625	7.213035545	3.786741571	1.379986264	2.744042945	0.00606876	0.466996793
ZNF503-AS2	ENSG00000237149	19.08574617	3.773569765	0.998932842	3.777601062	0.000158346	0.0606308
TRBJ2-5	ENSG00000211769	1.220046073	3.771788241	3.251919314	1.15986526	0.246103669	NA
HOXA5	ENSG00000106004	4.781951856	3.769749331	2.118830043	1.779165509	0.075212631	NA
CT45A9	ENSG00000270946	1.207558191	3.757611709	3.261354958	1.152162754	0.2492542	NA
CFAP77	ENSG00000188523	1.204882718	3.754912956	3.288289012	1.141904785	0.2534936	NA
IGHV2-70D	ENSG00000211974	6.835350354	3.73866715	1.957754573	1.909671009	0.056175586	0.99985564
SPART-AS1	ENSG00000120664	1.189719362	3.737811006	3.375389661	1.107371706	0.268133254	NA
XCL1	ENSG00000143184	9.205710384	3.728019643	1.365027923	2.731094053	0.006312445	0.478525602
CT45A10	ENSG00000269586	13.96040314	3.724554848	1.419032626	2.624714033	0.008672177	0.566804584
CT45A3	ENSG00000269096	16.24073023	3.722635728	1.129056999	3.297119394	0.00097682	0.169061878
PCSK2	ENSG00000125851	1.174556007	3.72015904	3.945049808	0.942994188	0.345683876	NA
TFF2	ENSG00000160181	1.174556007	3.72015904	3.945049808	0.942994188	0.345683876	NA
HBE1	ENSG00000213931	1.174556007	3.72015904	3.945049808	0.942994188	0.345683876	NA
NA	ENSG00000254670	1.174556007	3.72015904	3.945049808	0.942994188	0.345683876	NA
MLPH	ENSG00000115648	1.171285204	3.717256543	2.668638581	1.392941168	0.163637582	NA
LNCARSR	ENSG00000233086	1.171285204	3.717256543	2.668638581	1.392941168	0.163637582	NA
HP	ENSG00000257017	1.168014401	3.713363253	2.669836917	1.390857707	0.16426858	NA
FREM2	ENSG00000150893	1.165338928	3.709706524	3.391713036	1.093756012	0.274062001	NA
IGKV1-27	ENSG00000244575	34.27075123	3.707766042	0.912901053	4.061520173	4.87542044450642e-05	0.028405592
NA	ENSG00000267243	2.420663422	3.697553776	2.366947542	1.562161269	0.118250002	NA
IGHVII-60-1	ENSG00000254329	1.143633967	3.685781567	2.758479888	1.336164017	0.181495669	NA
IGHD	ENSG00000211898	3650.63807	3.684742434	1.939240537	1.900095612	0.057420574	0.99985564
NA	ENSG00000172014	6.759605927	3.680542139	2.067312765	1.780350898	0.075018552	0.99985564
IGHV2OR16-5	ENSG00000259303	2.390336711	3.679538231	2.41138063	1.525905195	0.127033477	NA
NEK2-DT	ENSG00000231057	1.137687691	3.677273439	3.306634052	1.11208963	0.266099615	NA
BEX4	ENSG00000102409	276.6154107	3.670193117	0.601985851	6.096809606	1.08206267846367e-09	4.41308442784624e-06
WLS	ENSG00000116729	4.466597101	3.670012461	2.128911901	1.723891186	0.084727489	NA
IGHV3-41	ENSG00000278473	19.61865569	3.646477113	1.072880717	3.39877216	0.000676891	0.139064517
IGHA1	ENSG00000211895	22930.57156	3.645123093	1.693423547	2.152517071	0.031356652	0.99985564
NA	ENSG00000197476	35.06034759	3.644886806	0.966699288	3.770445319	0.000162957	0.0606308
CDH2	ENSG00000170558	39.78233693	3.644163798	1.236688304	2.94671162	0.003211726	0.324225302
MDGA2	ENSG00000139915	1.110036453	3.642120512	3.947166879	0.922717641	0.35615437	NA
NA	ENSG00000214313	1.110036453	3.642120512	3.947166879	0.922717641	0.35615437	NA
NA	ENSG00000183148	6.591812211	3.641372457	2.071836306	1.757557992	0.078822746	0.99985564
ANKRD20A1	ENSG00000260691	6.582595132	3.640579071	1.808244546	2.013322301	0.044080734	0.99985564
LOC101927636	ENSG00000251600	2.322290361	3.63390941	2.473075774	1.469388624	0.141727411	NA
NA	ENSG00000259490	2.295728186	3.610388116	2.129340982	1.695542493	0.089972556	NA
TINAGL1	ENSG00000142910	6.327914949	3.59756028	1.277835966	2.81535375	0.004872357	0.407201231
NA	ENSG00000267263	1.082579068	3.596351642	3.470584748	1.036237955	0.300091144	NA
NA	ENSG00000270038	2.250044268	3.591159396	2.553579961	1.406323456	0.159628098	NA
SH2D1A	ENSG00000183918	8.52382429	3.584341916	2.495254804	1.436463286	0.150870556	0.99985564
NA	ENSG00000278510	2.222542996	3.566277982	2.439445616	1.461921495	0.143762724	NA
NA	ENSG00000235683	1.058198634	3.563143853	2.823552026	1.261936674	0.206971574	NA
PCDHB9	ENSG00000177839	1.052252358	3.557636103	3.406202473	1.0444582	0.296273449	NA
NA	ENSG00000225779	1.052252358	3.557636103	3.406202473	1.0444582	0.296273449	NA
NA	ENSG00000236842	1.052252358	3.557636103	3.406202473	1.0444582	0.296273449	NA
NA	ENSG00000251521	1.052252358	3.557636103	3.406202473	1.0444582	0.296273449	NA
HOXA4	ENSG00000197576	2.208018857	3.55644595	2.483678049	1.431927118	0.152164681	NA
LAMB1	ENSG00000091136	129.7452633	3.550859339	0.729755985	4.86581736	1.1398474396157e-06	0.001660269
BCL11B	ENSG00000127152	14.4111307	3.544398061	1.290566714	2.746388872	0.00602553	0.46669691
NA	ENSG00000253823	4.134174395	3.543258324	2.732260083	1.296823222	0.194692019	NA
PTGER2	ENSG00000125384	61.4416325	3.540097459	0.985309414	3.592878957	0.000327045	0.091894384
NA	ENSG00000260634	1.037089002	3.538089299	3.435870397	1.029750512	0.303127137	NA
CDA	ENSG00000158825	4.124304327	3.536909385	2.018840775	1.751950639	0.079782296	NA
ATOSBP1	ENSG00000240487	1.0338182	3.532536689	2.767306743	1.276525162	0.201769938	NA
LINC02860	ENSG00000222004	2.164565048	3.528971732	2.090024109	1.688483743	0.091318407	NA
APOBEC4	ENSG00000173627	1.027871923	3.52528387	2.770301222	1.272527277	0.203185839	NA
COLEC10	ENSG00000184374	2.146770107	3.517260483	2.054914683	1.71163334	0.08696426	NA
KRT18P10	ENSG00000214207	2.161531985	3.517109597	2.581988777	1.362170753	0.173144003	NA
SPACA5	ENSG00000171489	1.018654844	3.513509949	2.722805524	1.290400625	0.196911595	NA
LRIT2	ENSG00000204033	1.018654844	3.513509949	2.722805524	1.290400625	0.196911595	NA
KRT18P11	ENSG00000215089	2.146368629	3.506314302	2.502259293	1.401259379	0.161136524	NA
KIT	ENSG00000157404	1.012708568	3.506162626	2.846507419	1.23174196	0.21804549	NA
RN7SKP293	ENSG00000223321	1.012708568	3.506162626	2.846507419	1.23174196	0.21804549	NA
NA	ENSG00000269976	1.012708568	3.506162626	2.846507419	1.23174196	0.21804549	NA
EDIL3	ENSG00000164176	1.006762292	3.497877735	3.951391102	0.88522691	0.376034261	NA
NA	ENSG00000231465	1.006762292	3.497877735	3.951391102	0.88522691	0.376034261	NA
NA	ENSG00000275761	1.006762292	3.497877735	3.951391102	0.88522691	0.376034261	NA
NEFHP1	ENSG00000223489	2.11520885	3.494383189	2.494159006	1.401026631	0.16120611	NA
NA	ENSG00000264801	1.003491489	3.494302715	2.78274925	1.25570161	0.209224175	NA
RASSF10	ENSG00000189431	8.010945682	3.493000901	1.539011961	2.269638567	0.023229522	0.90405488
NA	ENSG00000262304	1.000220686	3.488944061	3.467368071	1.006222584	0.314308511	NA
OR1Q1	ENSG00000165202	0.997545213	3.485610656	3.54070468	0.984439814	0.32489931	NA
LINC00923	ENSG00000251209	0.997545213	3.485610656	3.54070468	0.984439814	0.32489931	NA
NA	ENSG00000199676	0.99427441	3.482322332	2.787587572	1.249224371	0.21158302	NA
NA	ENSG00000280151	0.99427441	3.482322332	2.787587572	1.249224371	0.21158302	NA
CNGB1	ENSG00000070729	0.988328134	3.473127456	3.478041346	0.998587168	0.317994719	NA
CHRDL1	ENSG00000101938	3.927030743	3.470585144	1.752281525	1.980609333	0.047635101	NA
NA	ENSG00000213187	0.985057331	3.470002255	2.861365993	1.212708288	0.22524137	NA
IGLV2-23	ENSG00000211660	333.2989957	3.468646762	1.685436227	2.058011277	NA	NA
IGKV3-7	ENSG00000243063	209.6082993	3.46610464	2.336363246	1.483546981	0.137929144	0.99985564
IGLV2-11	ENSG00000211668	371.212379	3.457305798	1.685764873	2.050882571	0.040278384	0.99985564
FAP	ENSG00000078098	0.975840252	3.455581509	3.560656295	0.970490051	0.331802282	NA
HOXA-AS3	ENSG00000254369	2.070551853	3.453904995	2.447303348	1.411310534	0.15815307	NA
NA	ENSG00000261544	2.051028632	3.443495571	1.989524895	1.730813009	0.083485121	NA
LDLRAD2	ENSG00000187942	5.719623619	3.44228878	1.733521578	1.985720181	0.047064403	NA
S100A9	ENSG00000163220	24.81696922	3.437747124	0.911973459	3.769569268	0.00016353	0.0606308
IGLV3-19	ENSG00000211663	63.78799339	3.436249855	1.20032103	2.862775682	NA	NA
NA	ENSG00000279360	2.033683536	3.427311078	1.976527484	1.734006284	0.082916968	NA
MYOC	ENSG00000034971	2.031008063	3.425986106	2.152459446	1.591661164	0.111460859	NA
GASK1A	ENSG00000144649	0.951459817	3.420384604	3.953838955	0.865079393	0.386995214	NA
DISC1FP1	ENSG00000261645	0.951459817	3.420384604	3.953838955	0.865079393	0.386995214	NA
NA	ENSG00000224607	46.8864734	3.403906712	1.013880838	3.357304512	0.000787064	0.151849678
LOC124902988	ENSG00000258035	1.99350053	3.400817077	2.008763794	1.69299003	0.090457365	NA
IGHV1OR21-1	ENSG00000277282	3.780139034	3.396816433	2.37978377	1.427363476	0.153475153	NA
IGHV1-58	ENSG00000211968	3.764336462	3.392360791	1.913893039	1.772492361	0.076312862	NA
CT45A8	ENSG00000278085	1.981651865	3.390110052	2.481147768	1.366347501	0.171829918	NA
NA	ENSG00000271714	1.965994776	3.38421873	2.461235746	1.375007955	0.169128979	NA
NA	ENSG00000230061	1.969357835	3.371248846	2.618885525	1.287283775	0.197995396	NA
LRP2	ENSG00000081479	5.54742378	3.367380202	1.901065284	1.771312238	0.076508793	NA
KIR2DS4	ENSG00000221957	0.914785353	3.352930427	3.956078042	0.847539	0.396694759	NA
NA	ENSG00000223625	0.914785353	3.352930427	3.956078042	0.847539	0.396694759	NA
IGHJ1P	ENSG00000227335	0.914785353	3.352930427	3.956078042	0.847539	0.396694759	NA
NA	ENSG00000232634	0.914785353	3.352930427	3.956078042	0.847539	0.396694759	NA
NA	ENSG00000234382	0.914785353	3.352930427	3.956078042	0.847539	0.396694759	NA
NA	ENSG00000242094	0.914785353	3.352930427	3.956078042	0.847539	0.396694759	NA
IGLV2-28	ENSG00000253451	0.914785353	3.352930427	3.956078042	0.847539	0.396694759	NA
IGKV2D-18	ENSG00000254220	0.914785353	3.352930427	3.956078042	0.847539	0.396694759	NA
NA	ENSG00000268117	0.914785353	3.352930427	3.956078042	0.847539	0.396694759	NA
NA	ENSG00000270999	0.914785353	3.352930427	3.956078042	0.847539	0.396694759	NA
NA	ENSG00000273894	0.914785353	3.352930427	3.956078042	0.847539	0.396694759	NA
IGHV3-38	ENSG00000211958	1.944338184	3.352468776	2.541306257	1.319191171	0.187105209	NA
LINC01976	ENSG00000261514	1.944977401	3.352467677	2.541105021	1.319295208	0.187070439	NA
IGSF10	ENSG00000152580	3.538618025	3.341065018	1.951596091	1.711965418	0.086903042	NA
TFAP2B	ENSG00000008196	7.168758286	3.339034246	1.545389431	2.160642605	0.030722958	0.99985564
SCN3A	ENSG00000153253	0.899621998	3.329158983	3.65884498	0.909893423	0.362878719	NA
NA	ENSG00000230063	0.899621998	3.329158983	3.65884498	0.909893423	0.362878719	NA
NA	ENSG00000232271	0.899621998	3.329158983	3.65884498	0.909893423	0.362878719	NA
OR2AT1P	ENSG00000254475	1.907615351	3.327069849	2.093530657	1.589214774	0.112011912	NA
NA	ENSG00000279887	1.91465069	3.32705617	2.091875172	1.59046592	0.111729822	NA
IGHV3-21	ENSG00000211947	152.1135243	3.316965848	1.5776024	2.102536005	NA	NA
CTSL	ENSG00000135047	0.890404919	3.315110191	3.668645687	0.903633241	0.366189909	NA
NA	ENSG00000238366	0.890404919	3.315110191	3.668645687	0.903633241	0.366189909	NA
CASC9	ENSG00000249395	0.890404919	3.315110191	3.668645687	0.903633241	0.366189909	NA
KRT18P51	ENSG00000250504	0.890404919	3.315110191	3.668645687	0.903633241	0.366189909	NA
PPIAP50	ENSG00000261330	0.890404919	3.315110191	3.668645687	0.903633241	0.366189909	NA
PKP3	ENSG00000184363	5.278531917	3.311994564	1.539353466	2.1515491	0.031432885	NA
POU6F2	ENSG00000106536	0.884458642	3.306042491	3.613630701	0.914881117	0.360254044	NA
IL1RAPL2	ENSG00000189108	0.884458642	3.306042491	3.613630701	0.914881117	0.360254044	NA
TRAJ23	ENSG00000211866	0.884458642	3.306042491	3.613630701	0.914881117	0.360254044	NA
MIR4645	ENSG00000266750	0.884458642	3.306042491	3.613630701	0.914881117	0.360254044	NA
AMOTL1	ENSG00000166025	133.5583953	3.305675119	1.445849732	2.286319972	0.022235546	0.892573347
WASF3	ENSG00000132970	10.58478742	3.301390973	1.465999703	2.25197247	0.024324012	0.921612283
NA	ENSG00000271314	3.544467188	3.300059589	2.220342452	1.486284058	0.137204002	NA
NUDT11	ENSG00000196368	1.87179221	3.297284407	2.552068016	1.29200491	0.196355444	NA
MIR4539	ENSG00000265612	19.46848946	3.290846913	3.358662418	0.979808776	0.327180519	0.99985564
NA	ENSG00000256789	0.875241563	3.289982129	2.964003321	1.109979232	0.267007976	NA
NA	ENSG00000279427	0.875241563	3.289982129	2.964003321	1.109979232	0.267007976	NA
NA	ENSG00000235576	3.45611416	3.288063002	1.630915442	2.01608429	0.043791162	NA
SPACA5B	ENSG00000171478	0.869295287	3.282785931	3.630413677	0.904245693	0.365865136	NA
NA	ENSG00000235096	0.869295287	3.282785931	3.630413677	0.904245693	0.365865136	NA
IGHV3-71	ENSG00000254056	6.957603017	3.278406941	1.465667754	2.236800893	0.025299356	0.936305754
LOC102724652	ENSG00000276076	0.866024484	3.277444185	3.634003011	0.901882628	0.367119221	NA
IGHV3-48	ENSG00000211964	143.2397152	3.269951368	2.381552306	1.373033613	NA	NA
ASPN	ENSG00000106819	0.860078208	3.267372213	2.925483667	1.116865648	0.264051774	NA
VNN1	ENSG00000112299	0.860078208	3.267372213	2.925483667	1.116865648	0.264051774	NA
NA	ENSG00000213962	0.860078208	3.267372213	2.925483667	1.116865648	0.264051774	NA
SULT1C2	ENSG00000198203	1.822581495	3.264600843	2.141491289	1.524452077	0.12739582	NA
LOXL1	ENSG00000129038	0.854131932	3.259189137	3.709063445	0.87870946	0.379558828	NA
MS4A8	ENSG00000166959	0.854131932	3.259189137	3.709063445	0.87870946	0.379558828	NA
TRAJ52	ENSG00000211838	0.854131932	3.259189137	3.709063445	0.87870946	0.379558828	NA
MYO16-AS1	ENSG00000236242	0.854131932	3.259189137	3.709063445	0.87870946	0.379558828	NA
IGHVII-33-1	ENSG00000254203	0.854131932	3.259189137	3.709063445	0.87870946	0.379558828	NA
LINC02227	ENSG00000276778	10.23135668	3.256063855	1.14227819	2.85049989	0.004365057	0.377367966
IGHV3-30	ENSG00000270550	2334.332496	3.254574791	1.706515532	1.907146304	0.056501645	0.99985564
NA	ENSG00000207009	0.850861129	3.253376982	2.931986843	1.109615137	0.267164906	NA
MIR302A	ENSG00000207927	0.850861129	3.253376982	2.931986843	1.109615137	0.267164906	NA
NPHP3-AS1	ENSG00000248724	0.850861129	3.253376982	2.931986843	1.109615137	0.267164906	NA
NA	ENSG00000260932	0.850861129	3.253376982	2.931986843	1.109615137	0.267164906	NA
FGFR2	ENSG00000066468	0.844914853	3.244630097	2.985581606	1.086766508	0.277140013	NA
NA	ENSG00000238221	0.844914853	3.244630097	2.985581606	1.086766508	0.277140013	NA
NA	ENSG00000261578	0.844914853	3.244630097	2.985581606	1.086766508	0.277140013	NA
NA	ENSG00000275772	1.810781199	3.239714999	3.184888362	1.017214618	0.309051343	NA
MSR1	ENSG00000038945	0.84164405	3.239005766	3.662202118	0.884442109	0.3764576	NA
LOC100131536	ENSG00000233388	0.84164405	3.239005766	3.662202118	0.884442109	0.3764576	NA
NA	ENSG00000255329	0.84164405	3.239005766	3.662202118	0.884442109	0.3764576	NA
NA	ENSG00000266111	0.84164405	3.239005766	3.662202118	0.884442109	0.3764576	NA
MSX2	ENSG00000120149	0.838968576	3.234995438	3.960249894	0.816866492	0.414004729	NA
GPR15LG	ENSG00000188373	559.0114837	3.233700572	1.399933872	2.30989523	0.020893955	0.859439023
RAB25	ENSG00000132698	0.835697774	3.230448426	2.943051752	1.097652606	0.272356212	NA
DEFB4A	ENSG00000177257	0.835697774	3.230448426	2.943051752	1.097652606	0.272356212	NA
DEFB4B	ENSG00000177257	0.835697774	3.230448426	2.943051752	1.097652606	0.272356212	NA
LOC124906748	ENSG00000177257	0.835697774	3.230448426	2.943051752	1.097652606	0.272356212	NA
OR52P1	ENSG00000181109	0.835697774	3.230448426	2.943051752	1.097652606	0.272356212	NA
MIR26A2	ENSG00000207789	0.835697774	3.230448426	2.943051752	1.097652606	0.272356212	NA
PRKCA	ENSG00000154229	46.92543751	3.223246523	0.826530121	3.899732676	9.62989540572726e-05	0.048452681
NA	ENSG00000237592	30.11981589	3.223062704	1.178667124	2.734497839	NA	NA
NA	ENSG00000274628	10.06723973	3.222046561	1.653784086	1.948287317	0.051380594	0.99985564
IGHA2	ENSG00000211890	3610.767012	3.220990485	1.739042405	1.85216328	0.06400238	0.99985564
RPRM	ENSG00000177519	0.829751497	3.220181116	3.73786932	0.861501792	0.388961735	NA
LINC02321	ENSG00000258884	0.829751497	3.220181116	3.73786932	0.861501792	0.388961735	NA
NA	ENSG00000274680	0.829751497	3.220181116	3.73786932	0.861501792	0.388961735	NA
PARLP1	ENSG00000239835	0.826480694	3.215990303	2.9993326	1.072235304	0.283614357	NA
MTCO3P22	ENSG00000270388	0.826480694	3.215990303	2.9993326	1.072235304	0.283614357	NA
NA	ENSG00000280604	18.35167501	3.212344255	1.250447825	2.56895505	0.010200569	0.606416804
LYNX1	ENSG00000180155	0.817263615	3.199450657	3.753127995	0.852475765	0.393950085	NA
RPL13P11	ENSG00000241105	0.817263615	3.199450657	3.753127995	0.852475765	0.393950085	NA
NA	ENSG00000251792	0.817263615	3.199450657	3.753127995	0.852475765	0.393950085	NA
SCARNA5	ENSG00000252010	0.817263615	3.199450657	3.753127995	0.852475765	0.393950085	NA
NA	ENSG00000253430	0.817263615	3.199450657	3.753127995	0.852475765	0.393950085	NA
NA	ENSG00000263893	0.817263615	3.199450657	3.753127995	0.852475765	0.393950085	NA
IGLV3-27	ENSG00000211658	1.76202033	3.196045642	2.58486378	1.236446449	0.21629266	NA
RPL22P4	ENSG00000225483	0.811317339	3.189975475	3.699272027	0.862325196	0.388508592	NA
NA	ENSG00000270883	1.739821635	3.181108579	2.204181776	1.443215171	0.148959867	NA
CAV3	ENSG00000182533	1.740271482	3.176199684	2.168846688	1.464464824	0.143066987	NA
NA	ENSG00000256101	1.740910698	3.176198322	2.168672386	1.464581899	0.143035024	NA
CLEC2B	ENSG00000110852	80.1968674	3.173567671	1.006955034	3.151647852	0.001623519	0.21868591
DACT1	ENSG00000165617	360.1348507	3.173365853	1.128448582	2.812149268	0.004921166	0.407557586
NA	ENSG00000277856	11.37591124	3.1730882	1.34612901	2.357194725	0.018413588	0.799524643
TOX3	ENSG00000103460	4.893492418	3.170798008	1.486948707	2.132419224	0.032972398	NA
COL4A1	ENSG00000187498	6.511711763	3.163426694	2.030474415	1.557974172	0.119239371	0.99985564
NA	ENSG00000203435	1.721837324	3.161149882	2.169910513	1.456811174	0.145168511	NA
AASS	ENSG00000008311	66.49266999	3.158363643	0.973302344	3.244997469	0.001174517	0.182830108
PRDM5	ENSG00000138738	0.792883181	3.158257051	3.963150792	0.796905598	0.42550586	NA
CHST13	ENSG00000180767	0.792883181	3.158257051	3.963150792	0.796905598	0.42550586	NA
MAP2	ENSG00000078018	1.716530264	3.156139642	2.094692762	1.506731536	0.131879485	NA
MUC13	ENSG00000173702	100.6969508	3.154120457	2.101036157	1.501221408	0.133298305	0.99985564
HHIP	ENSG00000164161	1.707313185	3.14865177	2.095068332	1.502887387	0.132868086	NA
CCDC148	ENSG00000153237	1.701366909	3.14405615	2.095384121	1.500467679	0.1334933	NA
NA	ENSG00000276629	1.679168214	3.131889482	2.12887014	1.471151022	0.141250279	NA
NA	ENSG00000263065	1.673671784	3.121114363	3.230755547	0.966063299	0.334012508	NA
NA	ENSG00000257826	1.658058583	3.113377156	2.687895013	1.15829567	0.246743398	NA
IGLV2-14	ENSG00000211666	854.9377738	3.109160737	1.793349455	1.733717167	0.082968279	0.99985564
NA	ENSG00000276674	29.22815593	3.093020735	1.258146798	2.458394155	NA	NA
NA	ENSG00000244586	2.998963893	3.086068935	2.881140115	1.071127683	0.284112022	NA
NPSR1-AS1	ENSG00000197085	60.28182874	3.073633	1.896393961	1.620777677	0.105065328	0.99985564
IL23R	ENSG00000162594	10.65924756	3.06844649	0.989418478	3.101262567	0.001926973	0.238239919
RLIMP1	ENSG00000229456	3.035329136	3.068270203	2.113519071	1.451735282	0.146575225	NA
AMBN	ENSG00000178522	3.026112057	3.061462788	1.936975459	1.580537727	0.113983774	NA
ARNT2	ENSG00000172379	15.04636718	3.059685286	1.372950218	2.228547872	0.025844003	0.941090901
NA	ENSG00000253691	10.62322932	3.057304828	1.229564077	2.486494916	0.012900841	0.666010014
NA	ENSG00000254418	1.612660773	3.052476083	2.709992424	1.126378087	0.260005518	NA
FOXP1-DT	ENSG00000270562	1.596408355	3.043889079	2.714920073	1.121170789	0.262215171	NA
IGLV3-16	ENSG00000211665	1.602804477	3.043872654	2.712257687	1.122265288	0.261749661	NA
DUSP26	ENSG00000133878	2.924825783	3.029653109	1.818108494	1.666376413	0.095638466	NA
NCAM2	ENSG00000154654	0.731828282	3.029614452	3.968368191	0.763440867	0.445200515	NA
ATOH1	ENSG00000172238	0.731828282	3.029614452	3.968368191	0.763440867	0.445200515	NA
SFTPA2	ENSG00000185303	0.731828282	3.029614452	3.968368191	0.763440867	0.445200515	NA
RNA5SP51	ENSG00000201620	0.731828282	3.029614452	3.968368191	0.763440867	0.445200515	NA
IGKV6D-41	ENSG00000211626	0.731828282	3.029614452	3.968368191	0.763440867	0.445200515	NA
NA	ENSG00000248443	0.731828282	3.029614452	3.968368191	0.763440867	0.445200515	NA
NA	ENSG00000277539	0.731828282	3.029614452	3.968368191	0.763440867	0.445200515	NA
ASPA	ENSG00000108381	5.88485013	3.021878459	1.263182423	2.392273993	0.016744337	0.769032707
FGF9	ENSG00000102678	14.88748828	3.014042941	1.569474141	1.920415802	0.054805399	0.99985564
FERMT1	ENSG00000101311	10.1119721	3.006580866	1.189138579	2.528368787	0.011459391	0.650959321
GRM7	ENSG00000196277	0.716664927	3.001139854	3.921749917	0.765255286	0.444119544	NA
RNU6-828P	ENSG00000201746	0.716664927	3.001139854	3.921749917	0.765255286	0.444119544	NA
NA	ENSG00000229276	0.716664927	3.001139854	3.921749917	0.765255286	0.444119544	NA
LINC01873	ENSG00000232164	0.716664927	3.001139854	3.921749917	0.765255286	0.444119544	NA
LINC02535	ENSG00000234155	0.716664927	3.001139854	3.921749917	0.765255286	0.444119544	NA
NA	ENSG00000239465	0.716664927	3.001139854	3.921749917	0.765255286	0.444119544	NA
RPL36AP32	ENSG00000242958	0.716664927	3.001139854	3.921749917	0.765255286	0.444119544	NA
NA	ENSG00000251409	0.716664927	3.001139854	3.921749917	0.765255286	0.444119544	NA
IGHV3-29	ENSG00000254289	0.716664927	3.001139854	3.921749917	0.765255286	0.444119544	NA
NA	ENSG00000255845	0.716664927	3.001139854	3.921749917	0.765255286	0.444119544	NA
NA	ENSG00000272243	0.716664927	3.001139854	3.921749917	0.765255286	0.444119544	NA
NA	ENSG00000280103	0.716664927	3.001139854	3.921749917	0.765255286	0.444119544	NA
RN7SL336P	ENSG00000264017	1.550918289	2.998958611	2.213949115	1.354574317	0.175553221	NA
MIR6864	ENSG00000274300	1.548097332	2.990279103	2.167128913	1.379834437	0.167637627	NA
MAJIN	ENSG00000168070	0.707447848	2.983569166	3.936078967	0.758005414	0.448447742	NA
CIMAP1A	ENSG00000177947	0.707447848	2.983569166	3.936078967	0.758005414	0.448447742	NA
KRT18P29	ENSG00000213958	0.707447848	2.983569166	3.936078967	0.758005414	0.448447742	NA
NA	ENSG00000215177	0.707447848	2.983569166	3.936078967	0.758005414	0.448447742	NA
KRT18P23	ENSG00000215333	0.707447848	2.983569166	3.936078967	0.758005414	0.448447742	NA
NA	ENSG00000244230	0.707447848	2.983569166	3.936078967	0.758005414	0.448447742	NA
RNU2-46P	ENSG00000252847	0.707447848	2.983569166	3.936078967	0.758005414	0.448447742	NA
NA	ENSG00000253358	0.707447848	2.983569166	3.936078967	0.758005414	0.448447742	NA
NA	ENSG00000259283	0.707447848	2.983569166	3.936078967	0.758005414	0.448447742	NA
NA	ENSG00000274021	0.707447848	2.983569166	3.936078967	0.758005414	0.448447742	NA
NA	ENSG00000274589	0.707447848	2.983569166	3.936078967	0.758005414	0.448447742	NA
NA	ENSG00000239774	1.53248413	2.982088412	2.215640745	1.345925967	0.178326393	NA
TRAJ42	ENSG00000211847	1.529808657	2.981047634	2.65044472	1.124734884	0.260701395	NA
PHF21B	ENSG00000056487	1.533573193	2.976692172	2.14830678	1.385599208	0.16586932	NA
ADAMTS10	ENSG00000142303	7.230075901	2.975441163	1.829331914	1.626517933	0.103839522	0.99985564
NA	ENSG00000279681	1.529663174	2.97428153	2.605678346	1.141461507	0.253677922	NA
NLRP12	ENSG00000142405	0.701501572	2.972331269	3.901768096	0.761790859	0.446184837	NA
AGBL4	ENSG00000186094	0.701501572	2.972331269	3.901768096	0.761790859	0.446184837	NA
NA	ENSG00000222364	0.701501572	2.972331269	3.901768096	0.761790859	0.446184837	NA
NA	ENSG00000226782	0.701501572	2.972331269	3.901768096	0.761790859	0.446184837	NA
NA	ENSG00000260163	0.701501572	2.972331269	3.901768096	0.761790859	0.446184837	NA
NA	ENSG00000264344	0.701501572	2.972331269	3.901768096	0.761790859	0.446184837	NA
NA	ENSG00000280186	0.701501572	2.972331269	3.901768096	0.761790859	0.446184837	NA
NA	ENSG00000176857	1.520591578	2.97171012	2.245915209	1.323162205	0.185781442	NA
ANKUB1	ENSG00000206199	1.517320775	2.968285411	2.151278951	1.37977709	0.167655289	NA
DAB2	ENSG00000153071	2.889734115	2.964608457	2.910799298	1.018486042	0.308447031	NA
NA	ENSG00000277675	1.517770621	2.963131503	2.169578644	1.365763584	0.17201318	NA
DGAT2L6	ENSG00000184210	2.875567566	2.962810046	2.372791904	1.248659876	0.211789502	NA
TRBJ2-4	ENSG00000211768	0.692284493	2.953114092	3.169713765	0.931665857	0.351509237	NA
OR7E140P	ENSG00000238152	0.692284493	2.953114092	3.169713765	0.931665857	0.351509237	NA
NA	ENSG00000239831	0.692284493	2.953114092	3.169713765	0.931665857	0.351509237	NA
RN7SL430P	ENSG00000243911	0.692284493	2.953114092	3.169713765	0.931665857	0.351509237	NA
NA	ENSG00000280783	1.496211144	2.949197306	2.248416248	1.311677635	0.189628926	NA
CDCP1	ENSG00000163814	301.6987598	2.947978388	1.676921848	1.757970052	0.078752605	0.99985564
NA	ENSG00000277310	1.499336463	2.946090044	2.171058936	1.356982989	0.174786616	NA
DBH-AS1	ENSG00000225756	1.492940341	2.946082819	2.173216165	1.355632664	0.175216074	NA
SCTR	ENSG00000080293	0.686338216	2.943131753	3.970194948	0.741306609	0.458507556	NA
DMRT1	ENSG00000137090	0.686338216	2.943131753	3.970194948	0.741306609	0.458507556	NA
S100A8	ENSG00000143546	0.686338216	2.943131753	3.970194948	0.741306609	0.458507556	NA
OR7E149P	ENSG00000177586	0.686338216	2.943131753	3.970194948	0.741306609	0.458507556	NA
NLRP10	ENSG00000182261	0.686338216	2.943131753	3.970194948	0.741306609	0.458507556	NA
NA	ENSG00000183791	0.686338216	2.943131753	3.970194948	0.741306609	0.458507556	NA
PCDHA9	ENSG00000204961	0.686338216	2.943131753	3.970194948	0.741306609	0.458507556	NA
OLIG2	ENSG00000205927	0.686338216	2.943131753	3.970194948	0.741306609	0.458507556	NA
CPSF1P1	ENSG00000214076	0.686338216	2.943131753	3.970194948	0.741306609	0.458507556	NA
LINC02869	ENSG00000228208	0.686338216	2.943131753	3.970194948	0.741306609	0.458507556	NA
LOC101929470	ENSG00000248964	0.686338216	2.943131753	3.970194948	0.741306609	0.458507556	NA
NA	ENSG00000250039	0.686338216	2.943131753	3.970194948	0.741306609	0.458507556	NA
NA	ENSG00000279340	0.686338216	2.943131753	3.970194948	0.741306609	0.458507556	NA
NA	ENSG00000279482	0.686338216	2.943131753	3.970194948	0.741306609	0.458507556	NA
NA	ENSG00000230432	1.494029404	2.940645487	2.217907639	1.325864718	0.184884511	NA
NA	ENSG00000260048	7.09648684	2.936621708	1.729854012	1.69761245	0.089580931	0.99985564
RNU6-1164P	ENSG00000201298	0.683067414	2.93635516	3.931869778	0.746808853	0.455178951	NA
IGHD5-12	ENSG00000211921	0.683067414	2.93635516	3.931869778	0.746808853	0.455178951	NA
USF1P1	ENSG00000226501	0.683067414	2.93635516	3.931869778	0.746808853	0.455178951	NA
MTND2P2	ENSG00000229954	0.683067414	2.93635516	3.931869778	0.746808853	0.455178951	NA
NA	ENSG00000251009	0.683067414	2.93635516	3.931869778	0.746808853	0.455178951	NA
NA	ENSG00000264971	0.683067414	2.93635516	3.931869778	0.746808853	0.455178951	NA
NA	ENSG00000272555	0.683067414	2.93635516	3.931869778	0.746808853	0.455178951	NA
NA	ENSG00000277852	0.683067414	2.93635516	3.931869778	0.746808853	0.455178951	NA
NA	ENSG00000280509	0.683067414	2.93635516	3.931869778	0.746808853	0.455178951	NA
DOK5	ENSG00000101134	0.677121137	2.924900711	3.18590183	0.91807622	0.358578963	NA
RNU6-1301P	ENSG00000199594	0.677121137	2.924900711	3.18590183	0.91807622	0.358578963	NA
TRBJ2-2	ENSG00000211765	0.677121137	2.924900711	3.18590183	0.91807622	0.358578963	NA
NA	ENSG00000224965	0.677121137	2.924900711	3.18590183	0.91807622	0.358578963	NA
NA	ENSG00000226539	0.677121137	2.924900711	3.18590183	0.91807622	0.358578963	NA
NA	ENSG00000227513	0.677121137	2.924900711	3.18590183	0.91807622	0.358578963	NA
NA	ENSG00000234136	0.677121137	2.924900711	3.18590183	0.91807622	0.358578963	NA
NA	ENSG00000260844	0.677121137	2.924900711	3.18590183	0.91807622	0.358578963	NA
NA	ENSG00000273248	0.677121137	2.924900711	3.18590183	0.91807622	0.358578963	NA
NA	ENSG00000273986	0.677121137	2.924900711	3.18590183	0.91807622	0.358578963	NA
FAM169A	ENSG00000198780	122.530795	2.92071528	0.743005102	3.930949157	8.46111652272903e-05	0.044240792
TRPC5	ENSG00000072315	0.671174861	2.913287266	3.973496984	0.733179685	0.463448844	NA
FMN2	ENSG00000155816	0.671174861	2.913287266	3.973496984	0.733179685	0.463448844	NA
NA	ENSG00000243621	0.671174861	2.913287266	3.973496984	0.733179685	0.463448844	NA
HDAC11-AS1	ENSG00000244502	0.671174861	2.913287266	3.973496984	0.733179685	0.463448844	NA
LOC100422204	ENSG00000251468	0.671174861	2.913287266	3.973496984	0.733179685	0.463448844	NA
IGHV3-33-2	ENSG00000253440	0.671174861	2.913287266	3.973496984	0.733179685	0.463448844	NA
NA	ENSG00000260338	0.671174861	2.913287266	3.973496984	0.733179685	0.463448844	NA
THAP12P3	ENSG00000227972	4.161024919	2.913207848	1.418892538	2.053156086	0.040057442	NA
CECR2	ENSG00000099954	5.442413372	2.911129487	1.33014871	2.188574453	0.028627784	NA
NA	ENSG00000197585	0.667904058	2.907218776	3.196014285	0.909638855	0.363013	NA
C14orf178	ENSG00000197734	0.667904058	2.907218776	3.196014285	0.909638855	0.363013	NA
RNU6-28P	ENSG00000199248	0.667904058	2.907218776	3.196014285	0.909638855	0.363013	NA
MIR571	ENSG00000207642	0.667904058	2.907218776	3.196014285	0.909638855	0.363013	NA
NA	ENSG00000229492	0.667904058	2.907218776	3.196014285	0.909638855	0.363013	NA
NA	ENSG00000237158	0.667904058	2.907218776	3.196014285	0.909638855	0.363013	NA
NA	ENSG00000239941	0.667904058	2.907218776	3.196014285	0.909638855	0.363013	NA
NA	ENSG00000253586	0.667904058	2.907218776	3.196014285	0.909638855	0.363013	NA
NA	ENSG00000264203	0.667904058	2.907218776	3.196014285	0.909638855	0.363013	NA
NA	ENSG00000272137	0.667904058	2.907218776	3.196014285	0.909638855	0.363013	NA
NA	ENSG00000274991	0.667904058	2.907218776	3.196014285	0.909638855	0.363013	NA
NA	ENSG00000276795	0.667904058	2.907218776	3.196014285	0.909638855	0.363013	NA
NAP1L3	ENSG00000186310	2.699649449	2.906209337	2.001511633	1.452007217	0.146499598	NA
IGLV4-69	ENSG00000211637	13.5764693	2.90024966	1.563646346	1.854798988	0.063624937	0.99985564
INSM2	ENSG00000168348	0.661957782	2.894694986	3.974355057	0.728343327	0.466403446	NA
NA	ENSG00000232786	0.661957782	2.894694986	3.974355057	0.728343327	0.466403446	NA
NA	ENSG00000236450	0.661957782	2.894694986	3.974355057	0.728343327	0.466403446	NA
RPL7P38	ENSG00000239473	0.661957782	2.894694986	3.974355057	0.728343327	0.466403446	NA
NA	ENSG00000248229	0.661957782	2.894694986	3.974355057	0.728343327	0.466403446	NA
NA	ENSG00000251148	0.661957782	2.894694986	3.974355057	0.728343327	0.466403446	NA
NA	ENSG00000251627	0.661957782	2.894694986	3.974355057	0.728343327	0.466403446	NA
NA	ENSG00000269524	0.661957782	2.894694986	3.974355057	0.728343327	0.466403446	NA
DNAH8	ENSG00000124721	23.03281137	2.88951048	1.099868159	2.627142587	0.008610524	0.564584616
ST6GALNAC1	ENSG00000070526	0.658686979	2.887731661	3.974679236	0.726532002	0.467512697	NA
TRAJ38	ENSG00000211851	0.658686979	2.887731661	3.974679236	0.726532002	0.467512697	NA
NA	ENSG00000228956	0.658686979	2.887731661	3.974679236	0.726532002	0.467512697	NA
MIR23C	ENSG00000264566	0.658686979	2.887731661	3.974679236	0.726532002	0.467512697	NA
NA	ENSG00000280252	0.658686979	2.887731661	3.974679236	0.726532002	0.467512697	NA
CES5A	ENSG00000159398	2.68493594	2.878817458	2.208254082	1.303662238	0.19234877	NA
FRMPD4	ENSG00000169933	0.652740703	2.875894722	3.975233849	0.723452967	0.46940164	NA
SNORA19	ENSG00000207468	0.652740703	2.875894722	3.975233849	0.723452967	0.46940164	NA
APOA1-AS	ENSG00000235910	0.652740703	2.875894722	3.975233849	0.723452967	0.46940164	NA
LINC01596	ENSG00000250666	0.652740703	2.875894722	3.975233849	0.723452967	0.46940164	NA
TPBGL	ENSG00000261594	0.652740703	2.875894722	3.975233849	0.723452967	0.46940164	NA
NA	ENSG00000269349	0.652740703	2.875894722	3.975233849	0.723452967	0.46940164	NA
NA	ENSG00000275216	0.652740703	2.875894722	3.975233849	0.723452967	0.46940164	NA
NA	ENSG00000225415	2.647617777	2.875783542	1.86429091	1.542561586	0.122937185	NA
MMEL1	ENSG00000142606	2.722341877	2.875532688	1.820007478	1.579956523	0.114116823	NA
NA	ENSG00000241599	1.425745314	2.874080323	3.344914961	0.859238682	0.390208846	NA
IRS2	ENSG00000185950	72.70277888	2.869418828	0.926893592	3.095737045	0.001963244	0.241171491
WNT5A	ENSG00000114251	56.37957819	2.86879217	0.886414526	3.236400222	0.001210475	0.185741394
WHRN	ENSG00000095397	34.37161832	2.864251639	1.151598289	2.487196853	NA	NA
TSPAN1	ENSG00000117472	22.68316031	2.862934905	0.91918429	3.114647341	0.00184165	0.234718231
GNAQ	ENSG00000156052	1.422668363	2.85726206	2.77409775	1.029978868	0.303019926	NA
NA	ENSG00000272660	1.422668363	2.85726206	2.77409775	1.029978868	0.303019926	NA
CADM3	ENSG00000162706	2.689339693	2.856919347	1.959419397	1.458043823	0.144828464	NA
LAMC3	ENSG00000050555	0.643523624	2.856879243	3.97613422	0.718506742	0.472444893	NA
KCNS2	ENSG00000156486	0.643523624	2.856879243	3.97613422	0.718506742	0.472444893	NA
NA	ENSG00000231739	0.643523624	2.856879243	3.97613422	0.718506742	0.472444893	NA
NA	ENSG00000254119	0.643523624	2.856879243	3.97613422	0.718506742	0.472444893	NA
LINC02303	ENSG00000258616	0.643523624	2.856879243	3.97613422	0.718506742	0.472444893	NA
MIR4312	ENSG00000265195	0.643523624	2.856879243	3.97613422	0.718506742	0.472444893	NA
NA	ENSG00000270960	0.643523624	2.856879243	3.97613422	0.718506742	0.472444893	NA
LOC101929657	ENSG00000273523	0.643523624	2.856879243	3.97613422	0.718506742	0.472444893	NA
HK3	ENSG00000160883	14.72943878	2.856833824	1.22392792	2.334152018	0.019587763	0.824696085
PREX2	ENSG00000046889	2.692610496	2.855247593	2.477070447	1.152671131	0.249045395	NA
ABCC3	ENSG00000108846	10.69312894	2.853969531	1.198842103	2.380605022	0.017284233	0.784989059
NA	ENSG00000233340	1.413451284	2.847467288	2.776637933	1.025509035	0.305123064	NA
GPSM1	ENSG00000160360	14.43945235	2.841134972	0.930999867	3.051702874	0.002275472	0.260682187
B4GALNT4	ENSG00000182272	14.6121041	2.839918581	1.297393757	2.188941149	0.028601118	0.985267016
DYDC2	ENSG00000133665	0.634306545	2.83764806	3.977056739	0.713504545	0.475533602	NA
GFRA1	ENSG00000151892	0.634306545	2.83764806	3.977056739	0.713504545	0.475533602	NA
EN2	ENSG00000164778	0.634306545	2.83764806	3.977056739	0.713504545	0.475533602	NA
PDZRN4	ENSG00000165966	0.634306545	2.83764806	3.977056739	0.713504545	0.475533602	NA
OSTN	ENSG00000188729	0.634306545	2.83764806	3.977056739	0.713504545	0.475533602	NA
NA	ENSG00000249085	0.634306545	2.83764806	3.977056739	0.713504545	0.475533602	NA
NA	ENSG00000265636	0.634306545	2.83764806	3.977056739	0.713504545	0.475533602	NA
NA	ENSG00000268601	0.634306545	2.83764806	3.977056739	0.713504545	0.475533602	NA
NA	ENSG00000271392	0.634306545	2.83764806	3.977056739	0.713504545	0.475533602	NA
NA	ENSG00000282246	0.634306545	2.83764806	3.977056739	0.713504545	0.475533602	NA
ARHGEF28	ENSG00000214944	181.8853491	2.837336994	1.42777359	1.987245747	0.046895171	0.99985564
IGLV1-50	ENSG00000211645	39.70706633	2.834467776	1.361086397	2.082503934	NA	NA
NA	ENSG00000217825	10.60131898	2.833927161	1.259535876	2.249977325	0.024450385	0.921612283
NA	ENSG00000267191	2.636029588	2.831349786	1.947456355	1.453870726	0.14598215	NA
NA	ENSG00000266706	19.9386941	2.83121875	1.543031779	1.834841504	0.066529177	0.99985564
SLC8A1	ENSG00000183023	2.620654126	2.826752641	1.802164174	1.568532258	0.116756968	NA
ADORA1	ENSG00000163485	1.399376992	2.824709886	2.674961367	1.055981563	0.290976638	NA
NA	ENSG00000253390	2.574074997	2.822376821	1.879800206	1.501423828	0.133245975	NA
TP53TG3	ENSG00000183632	1.396106189	2.821112207	2.703467554	1.043516206	0.296709279	NA
LOC102723655	ENSG00000183632	1.396106189	2.821112207	2.703467554	1.043516206	0.296709279	NA
LOC102723713	ENSG00000183632	1.396106189	2.821112207	2.703467554	1.043516206	0.296709279	NA
NA	ENSG00000236266	3.91388763	2.81926124	1.547404465	1.82192911	0.068465743	NA
SLC9A7P1	ENSG00000227825	1.383124573	2.812589908	2.289917582	1.228249406	0.219353357	NA
IGHV3OR16-17	ENSG00000259680	13.00979954	2.811095552	1.529296459	1.838162598	0.066038449	0.99985564
VSTM2B	ENSG00000187135	1.384213636	2.808600066	2.679081756	1.048344292	0.29448001	NA
EPHA4	ENSG00000116106	9.070567985	2.806803437	1.251410165	2.242912448	0.024902461	0.930056744
LOC101929372	ENSG00000236754	1.373907494	2.803053346	2.291098322	1.223453974	0.221158278	NA
NA	ENSG00000271327	1.380942833	2.80303676	2.288422256	1.224877425	0.220621407	NA
IGHV1-69D	ENSG00000280411	204.5298482	2.801325492	1.461358594	1.916932301	NA	NA
PKP4-AS1	ENSG00000204380	3.861855958	2.799891662	1.431713411	1.95562299	0.050509583	NA
NA	ENSG00000234871	1.371725754	2.794801499	2.682458094	1.041880768	0.297466962	NA
LINC02947	ENSG00000253140	43.55531781	2.793798834	0.891861786	3.132546856	0.001732968	0.225087109
HAP1	ENSG00000173805	1.369050281	2.792385327	2.710883101	1.030064825	0.302979576	NA
IGHV3OR16-9	ENSG00000270472	28.45835918	2.787738153	1.30059343	2.143435519	0.032078144	0.99985564
S1PR3	ENSG00000213694	1.365140261	2.787338753	2.225403563	1.252509342	0.210384326	NA
NMNAT2	ENSG00000157064	7.720062373	2.787003424	1.130112326	2.466129568	0.013658192	0.689400615
IGKV1OR2-1	ENSG00000235235	11.50259915	2.784739395	1.649808518	1.687916728	0.091427215	0.99985564
NA	ENSG00000226291	1.359193985	2.781661852	2.291316525	1.214001567	0.224747126	NA
GP5	ENSG00000178732	1.34952706	2.77787882	2.275698827	1.220670674	0.222210736	NA
LINC00506	ENSG00000281392	2.529078664	2.77660379	2.052251452	1.352954964	0.176070018	NA
SLC9B1P1	ENSG00000183704	1.353886926	2.775935911	2.791929095	0.994271637	0.32009064	NA
NA	ENSG00000229715	7.662555423	2.775874114	1.304603218	2.12775354	0.033357523	0.99985564
NA	ENSG00000236526	2.563765241	2.775342559	1.854479854	1.49656118	0.134507478	NA
LOC101929021	ENSG00000236154	7.613852262	2.775321416	1.17376496	2.364460954	0.018056331	0.794846851
DEFB4A	ENSG00000171711	1.349976906	2.771949442	2.227236066	1.244569215	0.213290142	NA
DEFB4B	ENSG00000171711	1.349976906	2.771949442	2.227236066	1.244569215	0.213290142	NA
LOC124906748	ENSG00000171711	1.349976906	2.771949442	2.227236066	1.244569215	0.213290142	NA
NA	ENSG00000280369	1.350616123	2.771949351	2.22698641	1.244708696	0.213238848	NA
WNT2	ENSG00000105989	1.34734532	2.768205362	2.689379158	1.029310186	0.303333938	NA
LOC124905442	ENSG00000242296	1.34734532	2.768205362	2.689379158	1.029310186	0.303333938	NA
NA	ENSG00000283061	1.344669846	2.765948041	2.364975645	1.169546099	0.242183679	NA
LY6D	ENSG00000167656	2.505293559	2.762540476	1.755683638	1.573484207	0.115606742	NA
NA	ENSG00000259990	2.538701703	2.762503651	2.415220265	1.14378953	0.252710933	NA
NA	ENSG00000270178	1.341399044	2.76232548	2.228077142	1.23978	0.215056778	NA
NA	ENSG00000242683	1.340759827	2.762324746	2.228329371	1.239639338	0.215108824	NA
CEP112	ENSG00000154240	1.334363705	2.762320888	2.230862751	1.238229867	0.21563084	NA
HOXA13	ENSG00000106031	1.33872357	2.758659234	3.39952421	0.811483921	0.417087823	NA
MUC15	ENSG00000169550	1.33872357	2.758659234	3.39952421	0.811483921	0.417087823	NA
LOC105373175	ENSG00000224610	1.335452767	2.756249494	2.294573293	1.20120351	0.229672268	NA
LINC02331	ENSG00000235269	2.493401007	2.756014837	2.223968475	1.23923287	0.215259271	NA
IGKV2D-24	ENSG00000241566	3.753035754	2.748843426	2.083111779	1.319585177	0.186973554	NA
RAB3C	ENSG00000152932	17.67017436	2.74329881	1.364460575	2.010537249	0.044374358	0.99985564
BEND5	ENSG00000162373	32.51115736	2.743173986	0.785004812	3.494467733	0.000475008	0.113919676
WFDC2	ENSG00000101443	64.06797539	2.742744075	1.02774699	2.6686958	0.007614638	0.524586826
LOC100996318	ENSG00000233029	1.317018609	2.736552921	2.297381346	1.19116181	0.233590069	NA
NA	ENSG00000279007	1.30998327	2.736535025	2.300250042	1.189668503	0.234176709	NA
RGL3	ENSG00000205517	43.80198416	2.734481866	1.157424113	2.362558232	0.01814929	0.794970765
RN7SKP275	ENSG00000201496	4.823371778	2.733358683	2.673540552	1.022374125	0.306603862	NA
IGKV1D-43	ENSG00000242580	3.713491964	2.729615469	1.759603962	1.551266949	0.120837724	NA
NA	ENSG00000254028	1.30780153	2.726077767	2.371034935	1.149741713	0.250250269	NA
NA	ENSG00000279235	1.30780153	2.726077767	2.371034935	1.149741713	0.250250269	NA
FOXA2	ENSG00000125798	1.307162314	2.726075902	2.371296825	1.149613947	0.250302911	NA
ZNF101P2	ENSG00000234473	2.415498361	2.717281632	1.945262737	1.396871271	0.162452285	NA
IGHV3-74	ENSG00000224650	36.89279088	2.716613314	1.140337751	2.382288327	0.01720542	0.783153863
RNF217	ENSG00000146373	6.17419515	2.714782512	1.372847707	1.977482642	0.047987101	0.99985564
IGHV1-3	ENSG00000211935	104.7603847	2.713279813	1.583770449	1.713177447	0.086679899	0.99985564
NA	ENSG00000265714	116.2134412	2.712322153	0.852910498	3.180078286	0.001472353	0.209959554
NA	ENSG00000250678	1.285602836	2.706931731	2.73785133	0.988706619	0.322806703	NA
NA	ENSG00000279788	1.285602836	2.706931731	2.73785133	0.988706619	0.322806703	NA
ELAPOR1	ENSG00000116299	36.49032257	2.699345206	0.813537037	3.318036036	0.000906528	0.165201732
IGKV2-30	ENSG00000243238	63.78072163	2.696180197	1.78137898	1.513535428	NA	NA
IGKV1D-13	ENSG00000276566	43.53068665	2.694463316	1.026172915	2.625740044	NA	NA
TMEM63C	ENSG00000165548	59.10377238	2.693698787	2.003001081	1.34483142	NA	NA
IGHV3OR16-8	ENSG00000271130	16.94216621	2.691382865	1.475986131	1.823447259	0.068235678	0.99985564
TRAJ9	ENSG00000211880	3.636132664	2.680453803	1.525597141	1.756986645	0.078920086	NA
NA	ENSG00000267035	2.38298991	2.673745321	1.711763689	1.561982731	0.118292057	NA
SLCO2B1	ENSG00000137491	40.98528013	2.670749998	0.91219855	2.927816535	0.003413514	0.336272357
NA	ENSG00000236816	2.333735308	2.669690814	2.161535458	1.235089993	0.216797013	NA
CLDN10	ENSG00000134873	10.7190448	2.655918235	1.021098565	2.601040023	0.009294161	0.577824791
RNU6-539P	ENSG00000252474	1.254874648	2.653498337	3.461830521	0.766501515	0.443377951	NA
NA	ENSG00000133808	1.26127077	2.653476598	3.456670762	0.767639379	0.44270146	NA
NA	ENSG00000271215	1.26127077	2.653476598	3.456670762	0.767639379	0.44270146	NA
NA	ENSG00000276203	7.073369542	2.647221858	1.36310244	1.94205643	0.052130269	0.99985564
MACROH2A2	ENSG00000099284	18.74926356	2.64215621	1.143942691	2.309692811	0.020905167	0.859439023
TTC7B	ENSG00000165914	25.63664659	2.638792194	0.980117174	2.692323187	0.007095615	0.502878247
MACC1-AS1	ENSG00000228598	1.239711292	2.631518809	2.850295473	0.923244216	0.355879951	NA
ISX	ENSG00000175329	8.216739173	2.625815529	1.687720712	1.55583534	0.119747252	0.99985564
NA	ENSG00000231756	2.332003414	2.621646768	2.240216047	1.17026515	0.241894282	NA
KRT18P48	ENSG00000217889	1.236890336	2.620125253	2.849738405	0.919426586	0.357872489	NA
NA	ENSG00000268533	1.236890336	2.620125253	2.849738405	0.919426586	0.357872489	NA
FAM110C	ENSG00000184731	1.237529553	2.620122879	2.849352447	0.919550293	0.357807812	NA
NA	ENSG00000212663	1.237529553	2.620122879	2.849352447	0.919550293	0.357807812	NA
IGHD6-6	ENSG00000228131	2.327498065	2.619603847	2.377800888	1.101691845	0.270595664	NA
ZNF185	ENSG00000147394	230.7935906	2.619055887	0.838700191	3.122755802	0.001791663	0.231237969
NA	ENSG00000279964	2.291414449	2.618699332	1.80837638	1.448094192	0.14759071	NA
IGKV2D-30	ENSG00000239571	52.68595028	2.618464891	1.756893537	1.490394742	NA	NA
CCDC8	ENSG00000169515	26.1632029	2.61509532	2.368236435	1.104237432	0.269490156	0.99985564
RPS16P2	ENSG00000213729	1.224547937	2.612619733	2.784505636	0.938270585	0.348105372	NA
GRHL2	ENSG00000083307	1.231583276	2.612593949	2.780167446	0.939725394	0.347358436	NA
NA	ENSG00000260639	1.231583276	2.612593949	2.780167446	0.939725394	0.347358436	NA
SLC5A1	ENSG00000100170	0.548871212	2.612338348	3.988813434	0.654916153	0.51252174	NA
MYPN	ENSG00000138347	0.548871212	2.612338348	3.988813434	0.654916153	0.51252174	NA
RNU4-40P	ENSG00000201221	0.548871212	2.612338348	3.988813434	0.654916153	0.51252174	NA
NA	ENSG00000225256	0.548871212	2.612338348	3.988813434	0.654916153	0.51252174	NA
NA	ENSG00000226340	0.548871212	2.612338348	3.988813434	0.654916153	0.51252174	NA
NA	ENSG00000228465	0.548871212	2.612338348	3.988813434	0.654916153	0.51252174	NA
RPL34P11	ENSG00000230480	0.548871212	2.612338348	3.988813434	0.654916153	0.51252174	NA
NA	ENSG00000232420	0.548871212	2.612338348	3.988813434	0.654916153	0.51252174	NA
NA	ENSG00000233433	0.548871212	2.612338348	3.988813434	0.654916153	0.51252174	NA
KIR3DL3	ENSG00000242019	0.548871212	2.612338348	3.988813434	0.654916153	0.51252174	NA
NA	ENSG00000248200	0.548871212	2.612338348	3.988813434	0.654916153	0.51252174	NA
NA	ENSG00000249407	0.548871212	2.612338348	3.988813434	0.654916153	0.51252174	NA
PANCR	ENSG00000250103	0.548871212	2.612338348	3.988813434	0.654916153	0.51252174	NA
NA	ENSG00000250816	0.548871212	2.612338348	3.988813434	0.654916153	0.51252174	NA
NA	ENSG00000250940	0.548871212	2.612338348	3.988813434	0.654916153	0.51252174	NA
IGHVIII-5-2	ENSG00000254053	0.548871212	2.612338348	3.988813434	0.654916153	0.51252174	NA
NA	ENSG00000255253	0.548871212	2.612338348	3.988813434	0.654916153	0.51252174	NA
NA	ENSG00000256557	0.548871212	2.612338348	3.988813434	0.654916153	0.51252174	NA
NA	ENSG00000259033	0.548871212	2.612338348	3.988813434	0.654916153	0.51252174	NA
NA	ENSG00000265643	0.548871212	2.612338348	3.988813434	0.654916153	0.51252174	NA
NA	ENSG00000268486	0.548871212	2.612338348	3.988813434	0.654916153	0.51252174	NA
MTDHP4	ENSG00000268535	0.548871212	2.612338348	3.988813434	0.654916153	0.51252174	NA
RNU6-91P	ENSG00000272439	0.548871212	2.612338348	3.988813434	0.654916153	0.51252174	NA
NA	ENSG00000273558	0.548871212	2.612338348	3.988813434	0.654916153	0.51252174	NA
NA	ENSG00000273941	0.548871212	2.612338348	3.988813434	0.654916153	0.51252174	NA
NA	ENSG00000274135	0.548871212	2.612338348	3.988813434	0.654916153	0.51252174	NA
NA	ENSG00000278292	0.548871212	2.612338348	3.988813434	0.654916153	0.51252174	NA
NA	ENSG00000279496	0.548871212	2.612338348	3.988813434	0.654916153	0.51252174	NA
NA	ENSG00000280005	0.548871212	2.612338348	3.988813434	0.654916153	0.51252174	NA
NA	ENSG00000254615	16.06368268	2.608471311	0.817898257	3.189236913	0.001426489	0.204851882
PALLD	ENSG00000129116	98.17631321	2.607378518	0.670089386	3.89109061	9.97946545499628e-05	0.048452681
PAH	ENSG00000171759	67.12766942	2.605206816	1.004130942	2.594489131	0.009473161	0.583283803
RND3	ENSG00000115963	10.42022533	2.60284374	1.368861698	1.901465826	0.057241025	0.99985564
NA	ENSG00000279315	1.221726981	2.598710542	2.412379083	1.077239709	0.281373189	NA
NA	ENSG00000258603	1.222366197	2.598708056	2.412091169	1.077367261	0.281316224	NA
ARRDC4	ENSG00000140450	1.216419921	2.593938089	2.767603739	0.937250536	0.3486297	NA
TMX1P2	ENSG00000271113	1.216419921	2.593938089	2.767603739	0.937250536	0.3486297	NA
AGAP1	ENSG00000157985	119.9207704	2.593585016	1.579846494	1.641669001	0.100658619	0.99985564
RBFOX2	ENSG00000100320	17.08955585	2.59283999	0.975656361	2.65753404	0.007871464	0.533272078
IGHV4-28	ENSG00000211952	197.1752484	2.591194397	2.576217981	1.005813334	0.314505372	0.99985564
SHROOM3	ENSG00000138771	352.6635456	2.590783953	1.471504766	1.760635788	0.078300067	0.99985564
NA	ENSG00000244183	1.213149118	2.589647915	2.786632018	0.929311046	0.352727913	NA
ITGA9	ENSG00000144668	1.200167503	2.580502821	2.355975603	1.095301164	0.273384718	NA
NA	ENSG00000261243	1.206563625	2.580484553	2.35302744	1.096665729	0.272787543	NA
NA	ENSG00000228417	1.207202842	2.58048273	2.352734039	1.096801715	0.27272808	NA
BARX1	ENSG00000131668	3.409677897	2.577168784	1.874212197	1.375067769	0.169110436	NA
MB	ENSG00000198125	5.628590259	2.575622584	1.159592217	2.221145111	0.026341134	NA
MAML3	ENSG00000196782	19.08561333	2.575382604	1.220183417	2.110652028	0.034802232	0.99985564
PDK4	ENSG00000004799	0.533707857	2.575232189	3.990928119	0.645271504	0.518751256	NA
IYD	ENSG00000009765	0.533707857	2.575232189	3.990928119	0.645271504	0.518751256	NA
MALL	ENSG00000144063	0.533707857	2.575232189	3.990928119	0.645271504	0.518751256	NA
ELOA2	ENSG00000206181	0.533707857	2.575232189	3.990928119	0.645271504	0.518751256	NA
LOC107987423	ENSG00000228695	0.533707857	2.575232189	3.990928119	0.645271504	0.518751256	NA
NA	ENSG00000230751	0.533707857	2.575232189	3.990928119	0.645271504	0.518751256	NA
NA	ENSG00000231534	0.533707857	2.575232189	3.990928119	0.645271504	0.518751256	NA
NA	ENSG00000235215	0.533707857	2.575232189	3.990928119	0.645271504	0.518751256	NA
NA	ENSG00000237611	0.533707857	2.575232189	3.990928119	0.645271504	0.518751256	NA
NA	ENSG00000247699	0.533707857	2.575232189	3.990928119	0.645271504	0.518751256	NA
CARMIL2P1	ENSG00000248659	0.533707857	2.575232189	3.990928119	0.645271504	0.518751256	NA
MESTP3	ENSG00000250927	0.533707857	2.575232189	3.990928119	0.645271504	0.518751256	NA
NA	ENSG00000261007	1.200617349	2.575228269	2.79142268	0.922550457	0.356241524	NA
CHRM3	ENSG00000133019	1.201256566	2.575227282	2.791015183	0.922684799	0.35617149	NA
IGHV3-23	ENSG00000211949	450.7505242	2.570658737	1.491615649	1.723405583	NA	NA
NA	ENSG00000277836	33.98651353	2.569625425	1.170299834	2.195698359	NA	NA
NA	ENSG00000227083	1.190950424	2.569443967	2.357704372	1.089807525	0.275797938	NA
GAPDHP49	ENSG00000234285	1.190950424	2.569443967	2.357704372	1.089807525	0.275797938	NA
NA	ENSG00000261204	1.190950424	2.569443967	2.357704372	1.089807525	0.275797938	NA
NA	ENSG00000257169	1.197985763	2.569429818	2.354426068	1.091318964	0.275132556	NA
CELSR1	ENSG00000075275	227.2027409	2.567770302	0.857192407	2.99555885	0.002739424	0.290692662
CDKN1C	ENSG00000129757	17.92244229	2.563468433	0.781580549	3.279851882	0.001038616	0.17219071
DPYSL4	ENSG00000151640	27.22082181	2.56324262	2.37123374	1.080974253	NA	NA
NA	ENSG00000259340	1.185004147	2.56267104	2.358919266	1.086375052	0.277313095	NA
NA	ENSG00000279616	1.19140027	2.562662818	2.355916074	1.087756413	0.276702656	NA
NA	ENSG00000276593	1.192039487	2.562661998	2.355617214	1.08789407	0.276641874	NA
ROBO1	ENSG00000169855	342.9160553	2.562457787	1.287392002	1.990425436	0.04654409	0.99985564
IGHV1-12	ENSG00000254174	4.491733397	2.561442375	2.343898179	1.092812989	0.274475917	NA
LOC105372066	ENSG00000267627	1.188129467	2.559060058	2.777965595	0.921199335	0.356946365	NA
C10orf67	ENSG00000179133	1.188768684	2.559059517	2.77755005	0.921336959	0.356874531	NA
ZNF365	ENSG00000138311	13.38081956	2.557849903	1.379756081	1.853842094	0.063761754	0.99985564
OPHN1	ENSG00000079482	0.524490777	2.551993463	3.992279862	0.639232106	0.522671949	NA
FNDC7	ENSG00000143107	0.524490777	2.551993463	3.992279862	0.639232106	0.522671949	NA
HTR3A	ENSG00000166736	0.524490777	2.551993463	3.992279862	0.639232106	0.522671949	NA
SH3TC2	ENSG00000169247	0.524490777	2.551993463	3.992279862	0.639232106	0.522671949	NA
NA	ENSG00000183169	0.524490777	2.551993463	3.992279862	0.639232106	0.522671949	NA
NA	ENSG00000220884	0.524490777	2.551993463	3.992279862	0.639232106	0.522671949	NA
NA	ENSG00000221356	0.524490777	2.551993463	3.992279862	0.639232106	0.522671949	NA
RN7SKP273	ENSG00000223324	0.524490777	2.551993463	3.992279862	0.639232106	0.522671949	NA
LOC100533848	ENSG00000224414	0.524490777	2.551993463	3.992279862	0.639232106	0.522671949	NA
NPM1P49	ENSG00000226556	0.524490777	2.551993463	3.992279862	0.639232106	0.522671949	NA
NA	ENSG00000226928	0.524490777	2.551993463	3.992279862	0.639232106	0.522671949	NA
NA	ENSG00000227301	0.524490777	2.551993463	3.992279862	0.639232106	0.522671949	NA
NA	ENSG00000229010	0.524490777	2.551993463	3.992279862	0.639232106	0.522671949	NA
NA	ENSG00000229625	0.524490777	2.551993463	3.992279862	0.639232106	0.522671949	NA
LINC02028	ENSG00000230102	0.524490777	2.551993463	3.992279862	0.639232106	0.522671949	NA
RPS29P23	ENSG00000231361	0.524490777	2.551993463	3.992279862	0.639232106	0.522671949	NA
NA	ENSG00000232259	0.524490777	2.551993463	3.992279862	0.639232106	0.522671949	NA
NA	ENSG00000233033	0.524490777	2.551993463	3.992279862	0.639232106	0.522671949	NA
RN7SL388P	ENSG00000239577	0.524490777	2.551993463	3.992279862	0.639232106	0.522671949	NA
NA	ENSG00000248475	0.524490777	2.551993463	3.992279862	0.639232106	0.522671949	NA
RNU2-58P	ENSG00000252212	0.524490777	2.551993463	3.992279862	0.639232106	0.522671949	NA
NA	ENSG00000257359	0.524490777	2.551993463	3.992279862	0.639232106	0.522671949	NA
NA	ENSG00000258695	0.524490777	2.551993463	3.992279862	0.639232106	0.522671949	NA
NA	ENSG00000258826	0.524490777	2.551993463	3.992279862	0.639232106	0.522671949	NA
NA	ENSG00000259815	0.524490777	2.551993463	3.992279862	0.639232106	0.522671949	NA
NA	ENSG00000263368	0.524490777	2.551993463	3.992279862	0.639232106	0.522671949	NA
MIR4632	ENSG00000263676	0.524490777	2.551993463	3.992279862	0.639232106	0.522671949	NA
MIR3136	ENSG00000265355	0.524490777	2.551993463	3.992279862	0.639232106	0.522671949	NA
MIR744	ENSG00000266297	0.524490777	2.551993463	3.992279862	0.639232106	0.522671949	NA
NA	ENSG00000266859	0.524490777	2.551993463	3.992279862	0.639232106	0.522671949	NA
NA	ENSG00000268316	0.524490777	2.551993463	3.992279862	0.639232106	0.522671949	NA
NA	ENSG00000274237	0.524490777	2.551993463	3.992279862	0.639232106	0.522671949	NA
NA	ENSG00000274689	0.524490777	2.551993463	3.992279862	0.639232106	0.522671949	NA
SPMAP1	ENSG00000275489	0.524490777	2.551993463	3.992279862	0.639232106	0.522671949	NA
NA	ENSG00000226089	1.175787068	2.551469249	2.313845791	1.102696324	0.270159064	NA
NA	ENSG00000232928	1.175787068	2.551469249	2.313845791	1.102696324	0.270159064	NA
GNG12	ENSG00000172380	1.182822407	2.551466396	2.310515288	1.104284577	0.269469711	NA
MIR4659A	ENSG00000266038	1.182822407	2.551466396	2.310515288	1.104284577	0.269469711	NA
HBG2	ENSG00000196565	2.236116456	2.548212655	1.967175198	1.2953664	0.195193863	NA
KCTD15	ENSG00000153885	150.6840854	2.546270597	0.772011441	3.298229095	0.000972967	0.169061878
MMP16	ENSG00000156103	3.350942126	2.54444809	2.054943453	1.238208324	0.215638826	NA
TEX13D	ENSG00000282419	23.53118644	2.543126419	1.518782714	1.674450463	0.094042102	0.99985564
NA	ENSG00000231715	1.173605328	2.540281468	2.35914283	1.076781547	0.281577871	NA
NA	ENSG00000235879	1.173605328	2.540281468	2.35914283	1.076781547	0.281577871	NA
SKAP1-AS2	ENSG00000235300	1.172966112	2.5402811	2.359448587	1.076641854	0.281640298	NA
NA	ENSG00000235579	1.172966112	2.5402811	2.359448587	1.076641854	0.281640298	NA
NA	ENSG00000236206	1.172966112	2.5402811	2.359448587	1.076641854	0.281640298	NA
TRAJ57	ENSG00000211834	1.166569989	2.540277416	2.362521287	1.075240012	0.282267286	NA
ASB4	ENSG00000005981	0.518544501	2.537328518	3.993143917	0.635421255	0.525153709	NA
LRRN4	ENSG00000125872	0.518544501	2.537328518	3.993143917	0.635421255	0.525153709	NA
ST6GAL2	ENSG00000144057	0.518544501	2.537328518	3.993143917	0.635421255	0.525153709	NA
STAC	ENSG00000144681	0.518544501	2.537328518	3.993143917	0.635421255	0.525153709	NA
CXCL13	ENSG00000156234	0.518544501	2.537328518	3.993143917	0.635421255	0.525153709	NA
CPA2	ENSG00000158516	0.518544501	2.537328518	3.993143917	0.635421255	0.525153709	NA
SUSD5	ENSG00000173705	0.518544501	2.537328518	3.993143917	0.635421255	0.525153709	NA
KRTAP4-1	ENSG00000198443	0.518544501	2.537328518	3.993143917	0.635421255	0.525153709	NA
NA	ENSG00000202360	0.518544501	2.537328518	3.993143917	0.635421255	0.525153709	NA
MIR23B	ENSG00000207563	0.518544501	2.537328518	3.993143917	0.635421255	0.525153709	NA
MIR503	ENSG00000208005	0.518544501	2.537328518	3.993143917	0.635421255	0.525153709	NA
LOC124901409	ENSG00000216613	0.518544501	2.537328518	3.993143917	0.635421255	0.525153709	NA
NA	ENSG00000224256	0.518544501	2.537328518	3.993143917	0.635421255	0.525153709	NA
NA	ENSG00000230058	0.518544501	2.537328518	3.993143917	0.635421255	0.525153709	NA
SAP18P3	ENSG00000230697	0.518544501	2.537328518	3.993143917	0.635421255	0.525153709	NA
LINC02650	ENSG00000233945	0.518544501	2.537328518	3.993143917	0.635421255	0.525153709	NA
NA	ENSG00000235843	0.518544501	2.537328518	3.993143917	0.635421255	0.525153709	NA
RN7SL546P	ENSG00000239224	0.518544501	2.537328518	3.993143917	0.635421255	0.525153709	NA
NA	ENSG00000239828	0.518544501	2.537328518	3.993143917	0.635421255	0.525153709	NA
RN7SL698P	ENSG00000244232	0.518544501	2.537328518	3.993143917	0.635421255	0.525153709	NA
HMGB1P44	ENSG00000248956	0.518544501	2.537328518	3.993143917	0.635421255	0.525153709	NA
NA	ENSG00000249363	0.518544501	2.537328518	3.993143917	0.635421255	0.525153709	NA
OR7E99P	ENSG00000250710	0.518544501	2.537328518	3.993143917	0.635421255	0.525153709	NA
NA	ENSG00000251682	0.518544501	2.537328518	3.993143917	0.635421255	0.525153709	NA
NA	ENSG00000253619	0.518544501	2.537328518	3.993143917	0.635421255	0.525153709	NA
NA	ENSG00000256596	0.518544501	2.537328518	3.993143917	0.635421255	0.525153709	NA
NA	ENSG00000261610	0.518544501	2.537328518	3.993143917	0.635421255	0.525153709	NA
RN7SL163P	ENSG00000266195	0.518544501	2.537328518	3.993143917	0.635421255	0.525153709	NA
LOC124908074	ENSG00000267308	0.518544501	2.537328518	3.993143917	0.635421255	0.525153709	NA
NA	ENSG00000269019	0.518544501	2.537328518	3.993143917	0.635421255	0.525153709	NA
NA	ENSG00000272159	0.518544501	2.537328518	3.993143917	0.635421255	0.525153709	NA
WDR53P1	ENSG00000275607	0.518544501	2.537328518	3.993143917	0.635421255	0.525153709	NA
NA	ENSG00000278266	0.518544501	2.537328518	3.993143917	0.635421255	0.525153709	NA
RBBP8P2	ENSG00000278496	0.518544501	2.537328518	3.993143917	0.635421255	0.525153709	NA
RN7SL263P	ENSG00000240160	1.160623713	2.533402925	2.363798768	1.071750675	0.283832033	NA
NA	ENSG00000267420	1.164388249	2.527947851	2.804820024	0.901287009	0.367435739	NA
NA	ENSG00000205300	1.15735291	2.527939888	2.809536279	0.899771221	0.368242013	NA
NA	ENSG00000259066	1.161712776	2.524877443	2.878249956	0.877226607	0.380363567	NA
NA	ENSG00000249639	1.161073559	2.524876504	2.878673066	0.877097345	0.380433767	NA
NA	ENSG00000259177	1.154677437	2.524867093	2.882925136	0.875800437	0.381138533	NA
CFAP298-TCP10L	ENSG00000265590	1.158441973	2.522082141	2.362233596	1.06766839	0.285670122	NA
NAT16	ENSG00000167011	1.151406634	2.522065251	2.36567672	1.066107313	0.286375134	NA
RAB32	ENSG00000118508	11.01790354	2.518833475	1.418744409	1.77539623	0.075832486	0.99985564
HOMER3	ENSG00000051128	60.24932847	2.517448392	1.029849857	2.444480984	0.014506073	0.699935836
DLGAP1-AS5	ENSG00000261520	17.60561664	2.515654121	1.249684343	2.013031638	0.044111301	0.99985564
PM20D1	ENSG00000162877	0.509327422	2.513446851	3.511040875	0.715869436	0.474071972	NA
FOXB1	ENSG00000171956	0.509327422	2.513446851	3.511040875	0.715869436	0.474071972	NA
RNU6-199P	ENSG00000199824	0.509327422	2.513446851	3.511040875	0.715869436	0.474071972	NA
RNU6ATAC8P	ENSG00000221387	0.509327422	2.513446851	3.511040875	0.715869436	0.474071972	NA
NA	ENSG00000229173	0.509327422	2.513446851	3.511040875	0.715869436	0.474071972	NA
NA	ENSG00000229491	0.509327422	2.513446851	3.511040875	0.715869436	0.474071972	NA
NA	ENSG00000229525	0.509327422	2.513446851	3.511040875	0.715869436	0.474071972	NA
ALG14-AS1	ENSG00000230427	0.509327422	2.513446851	3.511040875	0.715869436	0.474071972	NA
NA	ENSG00000236636	0.509327422	2.513446851	3.511040875	0.715869436	0.474071972	NA
NA	ENSG00000237382	0.509327422	2.513446851	3.511040875	0.715869436	0.474071972	NA
LOC124900271	ENSG00000238966	0.509327422	2.513446851	3.511040875	0.715869436	0.474071972	NA
NA	ENSG00000239510	0.509327422	2.513446851	3.511040875	0.715869436	0.474071972	NA
NA	ENSG00000249006	0.509327422	2.513446851	3.511040875	0.715869436	0.474071972	NA
NA	ENSG00000254100	0.509327422	2.513446851	3.511040875	0.715869436	0.474071972	NA
TAS2R30	ENSG00000256188	0.509327422	2.513446851	3.511040875	0.715869436	0.474071972	NA
OR7E105P	ENSG00000258423	0.509327422	2.513446851	3.511040875	0.715869436	0.474071972	NA
NA	ENSG00000259353	0.509327422	2.513446851	3.511040875	0.715869436	0.474071972	NA
NA	ENSG00000264497	0.509327422	2.513446851	3.511040875	0.715869436	0.474071972	NA
NA	ENSG00000274670	0.509327422	2.513446851	3.511040875	0.715869436	0.474071972	NA
CFAP52	ENSG00000166596	1.149224894	2.510257605	2.428022072	1.033869352	0.301197245	NA
LRRC2-AS1	ENSG00000268324	1.148585677	2.510255609	2.428336912	1.033734486	0.301260307	NA
TBC1D3P1-DHX40P1	ENSG00000267104	1.142189555	2.510235601	2.431501049	1.032381048	0.301893647	NA
MYRF	ENSG00000124920	420.9088786	2.509213574	1.179029785	2.128202024	0.033320337	0.99985564
GABRP	ENSG00000094755	0.503381146	2.498597938	3.995467644	0.625358071	0.531736075	NA
PNPLA5	ENSG00000100341	0.503381146	2.498597938	3.995467644	0.625358071	0.531736075	NA
CD40LG	ENSG00000102245	0.503381146	2.498597938	3.995467644	0.625358071	0.531736075	NA
TTC6	ENSG00000139865	0.503381146	2.498597938	3.995467644	0.625358071	0.531736075	NA
REN	ENSG00000143839	0.503381146	2.498597938	3.995467644	0.625358071	0.531736075	NA
LRRC71	ENSG00000160838	0.503381146	2.498597938	3.995467644	0.625358071	0.531736075	NA
MFAP4	ENSG00000166482	0.503381146	2.498597938	3.995467644	0.625358071	0.531736075	NA
KRT78	ENSG00000170423	0.503381146	2.498597938	3.995467644	0.625358071	0.531736075	NA
RFLNA	ENSG00000178882	0.503381146	2.498597938	3.995467644	0.625358071	0.531736075	NA
ZNF664-RFLNA	ENSG00000178882	0.503381146	2.498597938	3.995467644	0.625358071	0.531736075	NA
GREM2	ENSG00000180875	0.503381146	2.498597938	3.995467644	0.625358071	0.531736075	NA
GABRG3	ENSG00000182256	0.503381146	2.498597938	3.995467644	0.625358071	0.531736075	NA
TRAJ40	ENSG00000211849	0.503381146	2.498597938	3.995467644	0.625358071	0.531736075	NA
NA	ENSG00000224985	0.503381146	2.498597938	3.995467644	0.625358071	0.531736075	NA
AGKP1	ENSG00000226555	0.503381146	2.498597938	3.995467644	0.625358071	0.531736075	NA
CYP4F60P	ENSG00000230635	0.503381146	2.498597938	3.995467644	0.625358071	0.531736075	NA
MIR205HG	ENSG00000230937	0.503381146	2.498597938	3.995467644	0.625358071	0.531736075	NA
NA	ENSG00000234862	0.503381146	2.498597938	3.995467644	0.625358071	0.531736075	NA
NA	ENSG00000239256	0.503381146	2.498597938	3.995467644	0.625358071	0.531736075	NA
NA	ENSG00000239462	0.503381146	2.498597938	3.995467644	0.625358071	0.531736075	NA
RN7SL681P	ENSG00000240966	0.503381146	2.498597938	3.995467644	0.625358071	0.531736075	NA
NA	ENSG00000240995	0.503381146	2.498597938	3.995467644	0.625358071	0.531736075	NA
LOC100419356	ENSG00000250345	0.503381146	2.498597938	3.995467644	0.625358071	0.531736075	NA
NA	ENSG00000254154	0.503381146	2.498597938	3.995467644	0.625358071	0.531736075	NA
LOC100130268	ENSG00000254451	0.503381146	2.498597938	3.995467644	0.625358071	0.531736075	NA
NA	ENSG00000254506	0.503381146	2.498597938	3.995467644	0.625358071	0.531736075	NA
LINC02399	ENSG00000257725	0.503381146	2.498597938	3.995467644	0.625358071	0.531736075	NA
NA	ENSG00000257900	0.503381146	2.498597938	3.995467644	0.625358071	0.531736075	NA
NA	ENSG00000260514	0.503381146	2.498597938	3.995467644	0.625358071	0.531736075	NA
NA	ENSG00000271609	0.503381146	2.498597938	3.995467644	0.625358071	0.531736075	NA
MIR6880	ENSG00000275967	0.503381146	2.498597938	3.995467644	0.625358071	0.531736075	NA
NA	ENSG00000279082	0.503381146	2.498597938	3.995467644	0.625358071	0.531736075	NA
LINC01667	ENSG00000280081	0.503381146	2.498597938	3.995467644	0.625358071	0.531736075	NA
NA	ENSG00000281365	0.503381146	2.498597938	3.995467644	0.625358071	0.531736075	NA
NA	ENSG00000256988	7.375342578	2.49719055	1.826588931	1.367133298	0.171583528	0.99985564
IGHV4-55	ENSG00000254395	83.85661442	2.495069819	2.516399685	0.991523657	0.321429947	0.99985564
SYT7	ENSG00000011347	0.500110343	2.489494455	3.996022738	0.622993066	0.533289079	NA
PAX4	ENSG00000106331	0.500110343	2.489494455	3.996022738	0.622993066	0.533289079	NA
ZNF385B	ENSG00000144331	0.500110343	2.489494455	3.996022738	0.622993066	0.533289079	NA
FATE1	ENSG00000147378	0.500110343	2.489494455	3.996022738	0.622993066	0.533289079	NA
ADAM33	ENSG00000149451	0.500110343	2.489494455	3.996022738	0.622993066	0.533289079	NA
KIAA2012	ENSG00000182329	0.500110343	2.489494455	3.996022738	0.622993066	0.533289079	NA
NA	ENSG00000198526	0.500110343	2.489494455	3.996022738	0.622993066	0.533289079	NA
TRAV22	ENSG00000211802	0.500110343	2.489494455	3.996022738	0.622993066	0.533289079	NA
TRAJ11	ENSG00000211878	0.500110343	2.489494455	3.996022738	0.622993066	0.533289079	NA
GOLGA6L22	ENSG00000237850	0.500110343	2.489494455	3.996022738	0.622993066	0.533289079	NA
GOLGA6L24	ENSG00000237850	0.500110343	2.489494455	3.996022738	0.622993066	0.533289079	NA
LOC124903784	ENSG00000238645	0.500110343	2.489494455	3.996022738	0.622993066	0.533289079	NA
RPL21P106	ENSG00000239201	0.500110343	2.489494455	3.996022738	0.622993066	0.533289079	NA
L1TD1	ENSG00000240563	0.500110343	2.489494455	3.996022738	0.622993066	0.533289079	NA
SCARNA14	ENSG00000252712	0.500110343	2.489494455	3.996022738	0.622993066	0.533289079	NA
UQCRB-AS1	ENSG00000254224	0.500110343	2.489494455	3.996022738	0.622993066	0.533289079	NA
NA	ENSG00000254602	0.500110343	2.489494455	3.996022738	0.622993066	0.533289079	NA
NA	ENSG00000257355	0.500110343	2.489494455	3.996022738	0.622993066	0.533289079	NA
NA	ENSG00000257456	0.500110343	2.489494455	3.996022738	0.622993066	0.533289079	NA
NA	ENSG00000258122	0.500110343	2.489494455	3.996022738	0.622993066	0.533289079	NA
NA	ENSG00000266539	0.500110343	2.489494455	3.996022738	0.622993066	0.533289079	NA
NA	ENSG00000266579	0.500110343	2.489494455	3.996022738	0.622993066	0.533289079	NA
LOC100130714	ENSG00000271329	0.500110343	2.489494455	3.996022738	0.622993066	0.533289079	NA
CA4	ENSG00000167434	34.67366986	2.486857527	1.244893216	1.997647264	0.045754915	0.99985564
EREG	ENSG00000124882	3.240531029	2.486836459	1.73154535	1.436194818	0.150946913	NA
LOC101927950	ENSG00000270174	2.135707138	2.485628397	2.271491724	1.094271386	0.273835971	NA
TRIM49C	ENSG00000204449	2.157266616	2.479284644	2.646016035	0.936987762	0.348764853	NA
GFI1B	ENSG00000165702	4.315811665	2.478152605	2.731702809	0.907182362	0.36431037	NA
BMP2	ENSG00000125845	23.69834442	2.476977109	1.39567995	1.774745786	0.075939872	0.99985564
MARCO	ENSG00000019169	0.494164067	2.474314979	3.996955968	0.619049847	0.535883522	NA
SYT1	ENSG00000067715	0.494164067	2.474314979	3.996955968	0.619049847	0.535883522	NA
OR7E129P	ENSG00000180770	0.494164067	2.474314979	3.996955968	0.619049847	0.535883522	NA
CYP2A7	ENSG00000198077	0.494164067	2.474314979	3.996955968	0.619049847	0.535883522	NA
NA	ENSG00000199415	0.494164067	2.474314979	3.996955968	0.619049847	0.535883522	NA
RNU6-1209P	ENSG00000200525	0.494164067	2.474314979	3.996955968	0.619049847	0.535883522	NA
SNORA30	ENSG00000206755	0.494164067	2.474314979	3.996955968	0.619049847	0.535883522	NA
MIR548L	ENSG00000221230	0.494164067	2.474314979	3.996955968	0.619049847	0.535883522	NA
RN7SKP285	ENSG00000222069	0.494164067	2.474314979	3.996955968	0.619049847	0.535883522	NA
RNU6-860P	ENSG00000222792	0.494164067	2.474314979	3.996955968	0.619049847	0.535883522	NA
LOC124906683	ENSG00000222792	0.494164067	2.474314979	3.996955968	0.619049847	0.535883522	NA
NA	ENSG00000224666	0.494164067	2.474314979	3.996955968	0.619049847	0.535883522	NA
FTH1P22	ENSG00000225079	0.494164067	2.474314979	3.996955968	0.619049847	0.535883522	NA
ACTBP14	ENSG00000229001	0.494164067	2.474314979	3.996955968	0.619049847	0.535883522	NA
NA	ENSG00000230241	0.494164067	2.474314979	3.996955968	0.619049847	0.535883522	NA
NA	ENSG00000232798	0.494164067	2.474314979	3.996955968	0.619049847	0.535883522	NA
NA	ENSG00000234835	0.494164067	2.474314979	3.996955968	0.619049847	0.535883522	NA
OR7E163P	ENSG00000251166	0.494164067	2.474314979	3.996955968	0.619049847	0.535883522	NA
NA	ENSG00000257284	0.494164067	2.474314979	3.996955968	0.619049847	0.535883522	NA
LINC02395	ENSG00000257771	0.494164067	2.474314979	3.996955968	0.619049847	0.535883522	NA
NA	ENSG00000265408	0.494164067	2.474314979	3.996955968	0.619049847	0.535883522	NA
LINC01842	ENSG00000267147	0.494164067	2.474314979	3.996955968	0.619049847	0.535883522	NA
RPL22P6	ENSG00000268993	0.494164067	2.474314979	3.996955968	0.619049847	0.535883522	NA
PRH1-PRR4	ENSG00000275778	0.494164067	2.474314979	3.996955968	0.619049847	0.535883522	NA
NA	ENSG00000277618	0.494164067	2.474314979	3.996955968	0.619049847	0.535883522	NA
TRAJ37	ENSG00000278661	0.494164067	2.474314979	3.996955968	0.619049847	0.535883522	NA
NA	ENSG00000280711	0.494164067	2.474314979	3.996955968	0.619049847	0.535883522	NA
GPRIN3	ENSG00000185477	25.72563283	2.472252878	1.048937592	2.356911314	0.018427647	0.799524643
IGHD4-4	ENSG00000233655	2.12016056	2.463846712	2.479740379	0.993590592	0.320422226	NA
DYSF	ENSG00000135636	2.105380428	2.462248064	2.157773022	1.141106149	0.253825753	NA
GALNT14	ENSG00000158089	42.16923136	2.46219345	2.101951057	1.171384767	0.241444152	0.99985564
INGX	ENSG00000243468	1.11562738	2.459872358	3.550214221	0.69287998	0.488384874	NA
NA	ENSG00000268603	2.096163348	2.452217838	1.915195914	1.280400517	0.200404312	NA
VGLL3	ENSG00000206538	0.484946988	2.44969137	3.998490375	0.612654062	0.540105103	NA
TRPC6P10	ENSG00000226874	0.484946988	2.44969137	3.998490375	0.612654062	0.540105103	NA
NA	ENSG00000228211	0.484946988	2.44969137	3.998490375	0.612654062	0.540105103	NA
MTCO1P25	ENSG00000229031	0.484946988	2.44969137	3.998490375	0.612654062	0.540105103	NA
NA	ENSG00000230300	0.484946988	2.44969137	3.998490375	0.612654062	0.540105103	NA
NA	ENSG00000230502	0.484946988	2.44969137	3.998490375	0.612654062	0.540105103	NA
NA	ENSG00000231566	0.484946988	2.44969137	3.998490375	0.612654062	0.540105103	NA
RN7SL566P	ENSG00000241983	0.484946988	2.44969137	3.998490375	0.612654062	0.540105103	NA
NA	ENSG00000243440	0.484946988	2.44969137	3.998490375	0.612654062	0.540105103	NA
SEMA6A-AS2	ENSG00000249167	0.484946988	2.44969137	3.998490375	0.612654062	0.540105103	NA
NA	ENSG00000250541	0.484946988	2.44969137	3.998490375	0.612654062	0.540105103	NA
NA	ENSG00000250775	0.484946988	2.44969137	3.998490375	0.612654062	0.540105103	NA
NA	ENSG00000251665	0.484946988	2.44969137	3.998490375	0.612654062	0.540105103	NA
NA	ENSG00000254814	0.484946988	2.44969137	3.998490375	0.612654062	0.540105103	NA
NA	ENSG00000254865	0.484946988	2.44969137	3.998490375	0.612654062	0.540105103	NA
LYPD8	ENSG00000259823	0.484946988	2.44969137	3.998490375	0.612654062	0.540105103	NA
NA	ENSG00000263508	0.484946988	2.44969137	3.998490375	0.612654062	0.540105103	NA
NA	ENSG00000272516	0.484946988	2.44969137	3.998490375	0.612654062	0.540105103	NA
GCAWKR	ENSG00000272808	0.484946988	2.44969137	3.998490375	0.612654062	0.540105103	NA
LOC107986163	ENSG00000272970	0.484946988	2.44969137	3.998490375	0.612654062	0.540105103	NA
NA	ENSG00000277382	0.484946988	2.44969137	3.998490375	0.612654062	0.540105103	NA
NA	ENSG00000232097	2.118362043	2.446986578	2.195439419	1.114577135	0.265031673	NA
NA	ENSG00000257275	13.59762021	2.44570363	0.995930638	2.455696749	0.014061176	0.692649236
NA	ENSG00000265517	70.80250882	2.444834719	1.905368202	1.2831298	0.199446605	0.99985564
PDE3B	ENSG00000152270	49.03325888	2.434468938	0.919835115	2.646636226	0.008129675	0.544106376
SYT3	ENSG00000213023	2.028474588	2.429077747	2.07972835	1.167978379	0.242815486	NA
STXBP6	ENSG00000168952	102.111364	2.428761573	0.937805214	2.589835859	0.00960217	0.584663763
PTPRH	ENSG00000080031	0.475729909	2.424719672	4.00007282	0.606168883	0.544402614	NA
ARHGAP28	ENSG00000088756	0.475729909	2.424719672	4.00007282	0.606168883	0.544402614	NA
PF4	ENSG00000163737	0.475729909	2.424719672	4.00007282	0.606168883	0.544402614	NA
EGFLAM	ENSG00000164318	0.475729909	2.424719672	4.00007282	0.606168883	0.544402614	NA
NECTIN3	ENSG00000177707	0.475729909	2.424719672	4.00007282	0.606168883	0.544402614	NA
NA	ENSG00000205176	0.475729909	2.424719672	4.00007282	0.606168883	0.544402614	NA
NA	ENSG00000207836	0.475729909	2.424719672	4.00007282	0.606168883	0.544402614	NA
LOC124906194	ENSG00000212182	0.475729909	2.424719672	4.00007282	0.606168883	0.544402614	NA
PRSS41	ENSG00000215148	0.475729909	2.424719672	4.00007282	0.606168883	0.544402614	NA
LIMK2P1	ENSG00000223418	0.475729909	2.424719672	4.00007282	0.606168883	0.544402614	NA
NA	ENSG00000224342	0.475729909	2.424719672	4.00007282	0.606168883	0.544402614	NA
NA	ENSG00000225226	0.475729909	2.424719672	4.00007282	0.606168883	0.544402614	NA
NA	ENSG00000227992	0.475729909	2.424719672	4.00007282	0.606168883	0.544402614	NA
NA	ENSG00000228354	0.475729909	2.424719672	4.00007282	0.606168883	0.544402614	NA
RPL17P15	ENSG00000229326	0.475729909	2.424719672	4.00007282	0.606168883	0.544402614	NA
RPS8P6	ENSG00000231660	0.475729909	2.424719672	4.00007282	0.606168883	0.544402614	NA
NA	ENSG00000235427	0.475729909	2.424719672	4.00007282	0.606168883	0.544402614	NA
LINC01829	ENSG00000236780	0.475729909	2.424719672	4.00007282	0.606168883	0.544402614	NA
NA	ENSG00000243967	0.475729909	2.424719672	4.00007282	0.606168883	0.544402614	NA
NA	ENSG00000252305	0.475729909	2.424719672	4.00007282	0.606168883	0.544402614	NA
NA	ENSG00000254678	0.475729909	2.424719672	4.00007282	0.606168883	0.544402614	NA
NA	ENSG00000259348	0.475729909	2.424719672	4.00007282	0.606168883	0.544402614	NA
NA	ENSG00000260347	0.475729909	2.424719672	4.00007282	0.606168883	0.544402614	NA
NA	ENSG00000264736	0.475729909	2.424719672	4.00007282	0.606168883	0.544402614	NA
MIR4797	ENSG00000265850	0.475729909	2.424719672	4.00007282	0.606168883	0.544402614	NA
RN7SL48P	ENSG00000266710	0.475729909	2.424719672	4.00007282	0.606168883	0.544402614	NA
NA	ENSG00000267084	0.475729909	2.424719672	4.00007282	0.606168883	0.544402614	NA
NA	ENSG00000267437	0.475729909	2.424719672	4.00007282	0.606168883	0.544402614	NA
NA	ENSG00000272130	0.475729909	2.424719672	4.00007282	0.606168883	0.544402614	NA
NA	ENSG00000272482	0.475729909	2.424719672	4.00007282	0.606168883	0.544402614	NA
NA	ENSG00000274949	0.475729909	2.424719672	4.00007282	0.606168883	0.544402614	NA
NA	ENSG00000275678	0.475729909	2.424719672	4.00007282	0.606168883	0.544402614	NA
NA	ENSG00000275929	0.475729909	2.424719672	4.00007282	0.606168883	0.544402614	NA
NA	ENSG00000277118	0.475729909	2.424719672	4.00007282	0.606168883	0.544402614	NA
NA	ENSG00000279213	0.475729909	2.424719672	4.00007282	0.606168883	0.544402614	NA
NA	ENSG00000279991	0.475729909	2.424719672	4.00007282	0.606168883	0.544402614	NA
NEUROG3	ENSG00000122859	43.24143328	2.423331649	0.709000904	3.417952832	0.00063094	0.136839277
LINC00472	ENSG00000233237	2.082089056	2.420187602	2.433246669	0.994633069	0.319914758	NA
SYNM	ENSG00000182253	89.04843472	2.412065909	0.940256695	2.565327024	0.01030786	0.607447849
IGHV4-30-2	ENSG00000231475	236.2508031	2.410249752	2.48608636	0.969495586	0.332297981	0.99985564
IGHV1-69	ENSG00000211973	145.5865561	2.400752422	1.406923381	1.706384622	NA	NA
ANKRD18B	ENSG00000230453	32.47305353	2.400156389	1.380601375	1.738486164	0.082125186	0.99985564
NA	ENSG00000263751	55.61686821	2.399101124	2.958058405	0.811039133	0.417343198	0.99985564
NA	ENSG00000234147	18.34887333	2.39532341	1.122369713	2.134166114	0.032829185	0.99985564
NA	ENSG00000277035	1.071917577	2.389828556	3.601118333	0.663635109	0.506923881	NA
RNU6-853P	ENSG00000201176	1.0783137	2.389800012	3.594613616	0.664828064	0.50616047	NA
IGLV3-12	ENSG00000211667	1.0783137	2.389800012	3.594613616	0.664828064	0.50616047	NA
NA	ENSG00000270864	1.0783137	2.389800012	3.594613616	0.664828064	0.50616047	NA
KRT18P25	ENSG00000249064	1.078952916	2.389797164	3.59396661	0.664946958	0.50608442	NA
NA	ENSG00000266433	1.078952916	2.389797164	3.59396661	0.664946958	0.50608442	NA
NA	ENSG00000277173	1.078952916	2.389797164	3.59396661	0.664946958	0.50608442	NA
NA	ENSG00000279416	1.078952916	2.389797164	3.59396661	0.664946958	0.50608442	NA
GBA3	ENSG00000249948	4.034557497	2.386410369	1.762611871	1.353905763	0.175766445	NA
CNTNAP4	ENSG00000152910	2.020796418	2.376367214	2.279248076	1.042610166	0.297128879	NA
MIR4538	ENSG00000263413	36.57426903	2.376148872	2.705767195	0.878179348	0.379846398	0.99985564
TFEC	ENSG00000105967	63.06757149	2.372270228	1.206025763	1.967014554	NA	NA
PTPRM	ENSG00000173482	19.01360074	2.369747672	1.256281111	1.886319592	0.059251901	0.99985564
PDGFD	ENSG00000170962	4.936001404	2.369220541	1.495037086	1.584723592	0.113029149	NA
ARLNC1	ENSG00000260896	21.15899393	2.36516273	1.315871698	1.797411353	0.07227034	0.99985564
LINC02145	ENSG00000250490	1.056754222	2.363968233	2.949628164	0.801446183	0.422873388	NA
NA	ENSG00000241169	1.063150344	2.363934631	2.94479912	0.802749028	0.422119809	NA
CLDN2	ENSG00000165376	1.063789561	2.363931278	2.944318794	0.802878847	0.422044764	NA
NA	ENSG00000220643	1.063789561	2.363931278	2.944318794	0.802878847	0.422044764	NA
NA	ENSG00000232875	1.063789561	2.363931278	2.944318794	0.802878847	0.422044764	NA
NA	ENSG00000246448	1.063789561	2.363931278	2.944318794	0.802878847	0.422044764	NA
NA	ENSG00000271218	4.023440305	2.359617538	1.782945703	1.323437687	0.185689866	NA
COL4A2	ENSG00000134871	14.85960387	2.357619733	1.107672986	2.128443831	0.033300302	0.99985564
NA	ENSG00000255165	1.996459871	2.356502979	2.080745336	1.1325283	0.257412393	NA
PNCK	ENSG00000130822	23.99389699	2.354896542	0.95884079	2.455982857	0.014049986	0.692649236
PRELP	ENSG00000188783	1.054572482	2.350375434	2.948652937	0.797101417	0.425392134	NA
LINC01545	ENSG00000204904	1.054572482	2.350375434	2.948652937	0.797101417	0.425392134	NA
RPL37P15	ENSG00000216365	1.054572482	2.350375434	2.948652937	0.797101417	0.425392134	NA
AREG	ENSG00000109321	5.911578562	2.346965377	1.192890609	1.967460687	0.049130124	0.99985564
KCNJ3	ENSG00000162989	16.94394273	2.345202061	1.383782634	1.694776335	0.090117858	0.99985564
IGFBPL1	ENSG00000137142	2.989338238	2.34359403	1.780678731	1.316124009	0.188132424	NA
LOC100506444	ENSG00000249341	4.918554713	2.341724399	1.50791793	1.552952155	0.120434565	NA
NA	ENSG00000243038	1.041590867	2.341605021	2.894089728	0.809098971	0.41845822	NA
NA	ENSG00000255520	1.041590867	2.341605021	2.894089728	0.809098971	0.41845822	NA
KRT8P15	ENSG00000233579	1.047986989	2.341578074	2.889111096	0.810483916	0.417662106	NA
CACNA1C-AS2	ENSG00000256271	1.047986989	2.341578074	2.889111096	0.810483916	0.417662106	NA
NA	ENSG00000218459	1.048626206	2.341575385	2.888615928	0.810621918	0.417582826	NA
RAX	ENSG00000134438	5.947710548	2.336690284	1.384708264	1.687496453	0.091507931	0.99985564
POU2F3	ENSG00000137709	27.73255005	2.336426314	1.213448859	1.925442755	0.054173991	0.99985564
LDC1P	ENSG00000260386	33.62987552	2.332335735	1.248413759	1.868239369	0.061728713	0.99985564
NPTX1	ENSG00000171246	17.44278772	2.330713928	0.96519312	2.414764341	0.015745393	0.734736973
NA	ENSG00000224672	1.039409127	2.325636714	2.489198598	0.934291348	0.350153626	NA
TRIM49	ENSG00000168930	1.974948762	2.325301798	3.130411853	0.742810182	0.45759661	NA
TUBAP9	ENSG00000225154	2.918378674	2.320994771	1.505523287	1.541653185	0.123157894	NA
TUBAP8	ENSG00000238145	2.918378674	2.320994771	1.505523287	1.541653185	0.123157894	NA
COL18A1	ENSG00000182871	116.4954052	2.320962093	0.833152448	2.785759197	0.005340253	0.427404075
SPESP1	ENSG00000258484	5.808210901	2.320806054	1.379509928	1.682340958	0.092502743	0.99985564
NA	ENSG00000255122	1.026427511	2.319405938	2.901485863	0.799385573	0.424066873	NA
NA	ENSG00000258408	1.026427511	2.319405938	2.901485863	0.799385573	0.424066873	NA
NA	ENSG00000271868	1.026427511	2.319405938	2.901485863	0.799385573	0.424066873	NA
ASIP	ENSG00000101440	1.032823634	2.319389498	2.896398503	0.800783972	0.423256719	NA
NYAP2	ENSG00000144460	1.032823634	2.319389498	2.896398503	0.800783972	0.423256719	NA
DLG1-AS1	ENSG00000227375	1.032823634	2.319389498	2.896398503	0.800783972	0.423256719	NA
NA	ENSG00000234356	1.03346285	2.319387857	2.895892558	0.800923311	0.423176044	NA
NA	ENSG00000254205	2.850240068	2.318939315	1.754012149	1.322077111	0.186142475	NA
DLC1	ENSG00000164741	2.841618318	2.317797989	2.003558958	1.156840421	0.247337564	NA
CRYAA	ENSG00000160202	1.023156708	2.31414546	2.903030265	0.797148238	0.425364944	NA
LOC102724652	ENSG00000160202	1.023156708	2.31414546	2.903030265	0.797148238	0.425364944	NA
NA	ENSG00000232978	1.023156708	2.31414546	2.903030265	0.797148238	0.425364944	NA
RNA5SP466	ENSG00000252546	1.023156708	2.31414546	2.903030265	0.797148238	0.425364944	NA
NA	ENSG00000259773	1.023156708	2.31414546	2.903030265	0.797148238	0.425364944	NA
TRAJ6	ENSG00000211883	1.030192048	2.314128313	2.897410207	0.798688535	0.424471037	NA
NA	ENSG00000229905	1.030192048	2.314128313	2.897410207	0.798688535	0.424471037	NA
TRPV3	ENSG00000167723	186.7462159	2.313118263	1.306966574	1.769837353	0.076754239	0.99985564
CSRNP3	ENSG00000178662	6.662442187	2.312457149	1.453577931	1.590872494	0.111638274	0.99985564
PAX9	ENSG00000198807	34.10389055	2.312196687	1.318369104	1.753831063	NA	NA
ANKRD30BL	ENSG00000163046	1.959785407	2.311917593	2.608681317	0.886239948	0.375488242	NA
TEAD1	ENSG00000187079	68.15185632	2.30894486	0.849175756	2.71904237	0.006547122	0.48904364
TMEM119	ENSG00000183160	8.666893506	2.307416952	1.250794209	1.84476146	0.065072246	0.99985564
NA	ENSG00000272710	4.779297286	2.306358409	1.854428119	1.24370332	0.213608774	NA
CMTM7	ENSG00000153551	24.12474456	2.306038806	0.949457861	2.428795316	0.015149082	0.721059763
LINC00635	ENSG00000241469	1.023606555	2.304282936	2.44838729	0.941143154	0.346631504	NA
LINC01404	ENSG00000258240	1.023606555	2.304282936	2.44838729	0.941143154	0.346631504	NA
NA	ENSG00000234311	1.024245771	2.304281537	2.448017439	0.941284772	0.346558944	NA
FZD4	ENSG00000174804	2.875520194	2.301800508	1.621099271	1.41990102	0.155636499	NA
GPR4	ENSG00000177464	2.848058328	2.299391464	1.559815413	1.474143316	0.140443008	NA
NA	ENSG00000244144	26.05742984	2.297114254	0.753666679	3.047918022	0.002304328	0.262258899
NCR1	ENSG00000189430	1.017660278	2.296965338	2.967112118	0.77414174	0.438846976	NA
C5orf60	ENSG00000204661	1.017660278	2.296965338	2.967112118	0.77414174	0.438846976	NA
TRAJ3	ENSG00000211886	1.018299495	2.296964878	2.966599919	0.774275245	0.43876804	NA
SHISA9	ENSG00000237515	1.018299495	2.296964878	2.966599919	0.774275245	0.43876804	NA
RN7SL606P	ENSG00000239932	1.018299495	2.296964878	2.966599919	0.774275245	0.43876804	NA
NA	ENSG00000244088	1.018299495	2.296964878	2.966599919	0.774275245	0.43876804	NA
ST8SIA1	ENSG00000111728	4.732930264	2.291849709	1.291715262	1.774268507	0.076018747	NA
HNRNPA3P15	ENSG00000225636	1.007993353	2.29109624	2.454689018	0.933354989	0.350636712	NA
RNU6-529P	ENSG00000200253	1.015028692	2.291090295	2.450545845	0.934930599	0.349824067	NA
DDO	ENSG00000203797	5.747505496	2.290989421	1.134498569	2.019385024	0.043447217	NA
RAB11FIP5	ENSG00000135631	20.9989833	2.289657136	0.597921266	3.829362266	0.000128476	0.058219506
NA	ENSG00000267938	1.903349982	2.289539829	1.9334129	1.184196004	0.236335484	NA
NA	ENSG00000256312	1.009082416	2.283022785	2.49792017	0.913969474	0.360732886	NA
NA	ENSG00000279489	1.008443199	2.283022606	2.498298059	0.913831157	0.360805572	NA
PCED1CP	ENSG00000231254	1.002047077	2.283020814	2.502098203	0.91244253	0.36153581	NA
NA	ENSG00000235663	1.002047077	2.283020814	2.502098203	0.91244253	0.36153581	NA
NA	ENSG00000267287	1.002047077	2.283020814	2.502098203	0.91244253	0.36153581	NA
NA	ENSG00000269842	1.002047077	2.283020814	2.502098203	0.91244253	0.36153581	NA
TENT5A	ENSG00000112773	74.28849505	2.280231273	0.690767831	3.301009643	0.000963376	0.169061878
MAB21L1	ENSG00000180660	1.920241617	2.278707698	2.143361924	1.063146486	0.287715526	NA
PCLO	ENSG00000186472	1.005811613	2.277488489	2.909581339	0.782754707	0.43377117	NA
GPS2P2	ENSG00000230951	1.005811613	2.277488489	2.909581339	0.782754707	0.43377117	NA
RN7SL487P	ENSG00000243871	1.005172396	2.277488223	2.91010802	0.78261295	0.433854434	NA
RNU6-777P	ENSG00000201135	0.998776274	2.277485565	2.915404609	0.781190219	0.434690626	NA
NA	ENSG00000259274	3.764480701	2.274909528	1.475687016	1.541593511	0.123172403	NA
NUAK1	ENSG00000074590	1.002496923	2.273402489	3.655511615	0.621910892	0.534000463	NA
MYCN	ENSG00000134323	1.002496923	2.273402489	3.655511615	0.621910892	0.534000463	NA
NA	ENSG00000278674	1.002496923	2.273402489	3.655511615	0.621910892	0.534000463	NA
ADAM29	ENSG00000168594	0.996100801	2.27339765	3.6627626	0.620678405	0.53481124	NA
NA	ENSG00000228553	0.996100801	2.27339765	3.6627626	0.620678405	0.53481124	NA
NA	ENSG00000267044	1.878969548	2.270081436	1.900641838	1.194376232	0.23233083	NA
NA	ENSG00000243423	0.999865337	2.269706486	2.454921075	0.92455375	0.35519808	NA
TRAJ8	ENSG00000211881	0.992829998	2.269694097	2.459155454	0.922956738	0.356029751	NA
NA	ENSG00000258896	0.992829998	2.269694097	2.459155454	0.922956738	0.356029751	NA
COL9A1	ENSG00000112280	1.879608764	2.268592737	1.900563606	1.193642101	0.232617998	NA
ABO	ENSG00000175164	1.845517517	2.268338927	2.146964797	1.056532892	0.290724822	NA
NA	ENSG00000198857	5.703460839	2.266356516	1.312671486	1.726522241	0.084253502	NA
NA	ENSG00000258181	4.736197453	2.262895993	1.465482773	1.544130054	0.122556829	NA
LCA5	ENSG00000135338	16.86959336	2.261718407	0.699897378	3.231500042	0.001231423	0.185741394
LOC107984827	ENSG00000261170	0.993919061	2.259727288	2.979295466	0.758477067	0.448165437	NA
MIR4441	ENSG00000264810	0.993919061	2.259727288	2.979295466	0.758477067	0.448165437	NA
NA	ENSG00000267408	0.993919061	2.259727288	2.979295466	0.758477067	0.448165437	NA
NA	ENSG00000253395	2.830479975	2.258703525	2.445282885	0.923698252	0.355643443	NA
IGLV1-41	ENSG00000253818	21.78440446	2.257224265	1.35837331	1.661711289	0.096570677	0.99985564
NA	ENSG00000239696	0.990648258	2.256036027	2.503167423	0.901272526	0.367443438	NA
NA	ENSG00000280836	0.990648258	2.256036027	2.503167423	0.901272526	0.367443438	NA
NA	ENSG00000248103	0.990009041	2.25603406	2.503555693	0.901131964	0.367518159	NA
NA	ENSG00000187904	0.983612919	2.256014338	2.507460677	0.899720725	0.368268891	NA
QRSL1P1	ENSG00000215833	0.983612919	2.256014338	2.507460677	0.899720725	0.368268891	NA
FMR1-AS1	ENSG00000268066	0.984701982	2.245539532	2.920664883	0.768845322	0.44198514	NA
NA	ENSG00000258885	0.984062765	2.245537328	2.921208286	0.768701547	0.442070506	NA
C3orf80	ENSG00000180044	0.977666642	2.245515239	2.926673627	0.767258507	0.442927833	NA
RNU6-705P	ENSG00000222533	0.977666642	2.245515239	2.926673627	0.767258507	0.442927833	NA
NA	ENSG00000251139	0.977666642	2.245515239	2.926673627	0.767258507	0.442927833	NA
NA	ENSG00000275703	1.849282054	2.244636198	1.813444154	1.237775199	0.215799427	NA
IGKV1D-32	ENSG00000253191	3.766940454	2.243199401	2.791111444	0.803693957	0.421573745	NA
PLCH1	ENSG00000114805	15.02427913	2.241485941	1.383034605	1.62070127	0.105081721	0.99985564
FAM171A1	ENSG00000148468	41.13935793	2.240970706	0.705978451	3.174276356	0.001502106	0.211247897
NHLH2	ENSG00000177551	0.981431179	2.239772395	2.985934883	0.750107582	0.453189913	NA
NA	ENSG00000183911	0.980791962	2.239770242	2.986475634	0.749971042	0.453272146	NA
NA	ENSG00000280200	0.980791962	2.239770242	2.986475634	0.749971042	0.453272146	NA
CDHR4	ENSG00000187492	0.97439584	2.239748659	2.991914375	0.748600521	0.454098018	NA
ELFN1	ENSG00000225968	7.388404869	2.237758432	1.186302016	1.886331137	0.059250346	0.99985564
NA	ENSG00000271983	1.808649201	2.236561973	2.066789208	1.082143241	0.279188884	NA
ALDH3A1	ENSG00000108602	1.861624452	2.234334931	1.889840043	1.182287855	0.237091503	NA
LEF1	ENSG00000138795	177.2483434	2.231825915	0.63357186	3.522608969	0.000427321	0.106101138
LOC101927543	ENSG00000248318	1.862263669	2.231536106	2.100312289	1.062478241	0.288018631	NA
NA	ENSG00000261291	1.862263669	2.231536106	2.100312289	1.062478241	0.288018631	NA
ADAMTS9	ENSG00000163638	0.975484902	2.231063794	2.925586771	0.76260387	0.445699676	NA
NA	ENSG00000201573	0.975484902	2.231063794	2.925586771	0.76260387	0.445699676	NA
RNU6-975P	ENSG00000207023	0.975484902	2.231063794	2.925586771	0.76260387	0.445699676	NA
CLEC7A	ENSG00000172243	0.974845686	2.231060796	2.926137781	0.762459242	0.44578596	NA
XRCC6P5	ENSG00000215070	0.974845686	2.231060796	2.926137781	0.762459242	0.44578596	NA
LINC00973	ENSG00000240476	0.974845686	2.231060796	2.926137781	0.762459242	0.44578596	NA
RNF148	ENSG00000235631	0.968449563	2.231030748	2.931679909	0.761007619	0.446652516	NA
PPFIA1P1	ENSG00000271639	0.968449563	2.231030748	2.931679909	0.761007619	0.446652516	NA
IGHV3-64	ENSG00000223648	7.435627697	2.230991516	1.180171973	1.89039527	0.058705116	0.99985564
NA	ENSG00000264284	1.824262403	2.22724202	1.831624645	1.215992603	0.22398774	NA
NA	ENSG00000223875	4.654120697	2.226213299	1.673172643	1.330534126	0.18334235	NA
NA	ENSG00000234848	1.824901619	2.225836559	1.831548261	1.215275953	0.22426086	NA
SPAG17	ENSG00000155761	1.821586929	2.225582727	2.307190949	0.964628753	0.334730793	NA
JSRP1	ENSG00000167476	169.1351352	2.221901229	1.770949953	1.254638069	NA	NA
EPHX3	ENSG00000105131	1.85304659	2.221670148	2.492349944	0.89139575	0.372716897	NA
GPR87	ENSG00000138271	1.85304659	2.221670148	2.492349944	0.89139575	0.372716897	NA
NA	ENSG00000279675	1.85304659	2.221670148	2.492349944	0.89139575	0.372716897	NA
PRF1	ENSG00000180644	63.19651628	2.221406857	0.981746217	2.262709873	NA	NA
PRODH	ENSG00000100033	33.80620809	2.221352487	0.853107841	2.603835506	0.009218699	0.577342423
FAM184A	ENSG00000111879	9.188127581	2.219989861	1.308341543	1.69679689	0.089735067	0.99985564
NA	ENSG00000218313	1.840514821	2.21870742	1.830974048	1.211763445	0.225602945	NA
SGMS2	ENSG00000164023	36.07512828	2.217035961	1.208709123	1.834217943	0.066621649	0.99985564
UQCRFS1-DT	ENSG00000267498	0.966267823	2.21604277	2.994341049	0.740076943	0.459253308	NA
APELA	ENSG00000248329	503.7431728	2.215065009	1.831457706	1.209454634	0.22648823	0.99985564
NA	ENSG00000224906	1.841154038	2.215020398	2.034004374	1.088994904	0.276156133	NA
RGS2	ENSG00000116741	466.024705	2.213830806	1.188303787	1.863017547	0.062459798	0.99985564
ARHGEF4	ENSG00000136002	4.583756464	2.213681573	1.43276286	1.545043939	0.122335636	NA
CLU	ENSG00000120885	30.1891304	2.212650444	0.98224308	2.252650581	0.024281189	0.921612283
NA	ENSG00000256847	1.831297742	2.211433372	1.830818048	1.207893583	0.227088198	NA
CSAG3	ENSG00000268916	1.835207761	2.209195176	2.147410091	1.028771908	0.303586871	NA
NA	ENSG00000227678	1.803791988	2.208001456	2.19338126	1.006665597	0.3140955	NA
CHST15	ENSG00000182022	31.86499829	2.204549542	0.736262523	2.994243863	0.00275126	0.290692662
ZBED2	ENSG00000177494	77.43815201	2.198168577	1.072751925	2.049093109	0.040453011	0.99985564
NA	ENSG00000257674	0.957050744	2.197405411	3.69561247	0.59459844	0.552111923	NA
NA	ENSG00000215785	0.956411528	2.197402432	3.696385599	0.594473269	0.552195616	NA
NA	ENSG00000279477	1.759888332	2.196625088	2.558604733	0.858524593	0.390602857	NA
PDX1	ENSG00000139515	10.91352525	2.19345037	1.342712998	1.633595841	0.102343742	0.99985564
NA	ENSG00000259376	1.78535783	2.192164153	2.17827243	1.006377404	0.314234059	NA
DUSP13B	ENSG00000079393	1.782087027	2.190268812	2.008586614	1.090452757	0.275513753	NA
DUSP13A	ENSG00000079393	1.782087027	2.190268812	2.008586614	1.090452757	0.275513753	NA
LOC101927164	ENSG00000237101	2.699148617	2.189828877	1.472342549	1.487309375	0.136933119	NA
VWA5B2	ENSG00000145198	2.667732843	2.188211638	1.586748627	1.379053746	0.167878183	NA
POF1B	ENSG00000124429	138.4792221	2.18810701	1.912940161	1.143844985	0.25268793	0.99985564
GASK1B-AS1	ENSG00000248429	1.77614075	2.184059736	2.195339144	0.994862111	0.319803333	NA
NA	ENSG00000279687	1.803646505	2.183419231	2.230355047	0.9789559	0.32760177	NA
PLA2G4E	ENSG00000188089	11.63771495	2.180625581	0.932713566	2.337937026	0.019390515	0.820416564
NA	ENSG00000282381	6.27825725	2.175754364	1.795063512	1.212076537	0.225483084	0.99985564
MYO5B	ENSG00000167306	47.31564912	2.172036386	0.851716367	2.550187444	0.010766502	0.62019915
CDH13-AS2	ENSG00000260228	1.757706592	2.166983616	2.313125127	0.93682075	0.34885077	NA
NA	ENSG00000234665	2.650387748	2.16394673	1.496009864	1.446478919	0.148042921	NA
UNC5A	ENSG00000113763	4.483651509	2.160439351	1.669149758	1.294335239	0.195549649	NA
RSL24D1P3	ENSG00000231556	2.634373069	2.155917546	1.8736963	1.150622727	0.249887479	NA
NA	ENSG00000254608	1.791991691	2.154827898	3.194560481	0.674530318	0.499974217	NA
NKD2	ENSG00000145506	5.270236678	2.153027908	1.235940335	1.742016056	0.081505635	NA
SPOCK1	ENSG00000152377	15.06118342	2.149724492	1.602382951	1.341579733	0.179732301	0.99985564
LAMC2	ENSG00000058085	2.644935205	2.14341253	1.655992626	1.294337001	0.195549041	NA
RAB36	ENSG00000100228	46.5626319	2.134780181	0.704298795	3.03107175	0.002436873	0.270069136
LPA	ENSG00000198670	2.5636695	2.126975451	2.146463194	0.990920998	0.321724158	NA
SERINC2	ENSG00000168528	554.4572354	2.126268245	1.507678856	1.410292541	0.15845332	0.99985564
IGKV1D-12	ENSG00000278857	67.24876006	2.121825486	0.918271736	2.310672758	NA	NA
NA	ENSG00000257818	1.698833434	2.118496546	2.103695221	1.007035869	0.313917537	NA
GNAZ	ENSG00000128266	22.5403374	2.114077827	0.902445748	2.342609329	0.019149423	0.816935203
NA	ENSG00000253746	2.618117037	2.110291282	1.990257078	1.060310904	0.28900318	NA
TNNI1	ENSG00000159173	12.94102358	2.10887104	1.079376658	1.953786035	0.050726526	0.99985564
HACD1	ENSG00000165996	146.1150134	2.108019709	0.795529662	2.649831689	0.008053188	0.541982203
LINC02356	ENSG00000257595	1.680399276	2.106977001	2.547633042	0.827033158	0.408218268	NA
HSD17B13	ENSG00000170509	4.297877096	2.10664127	1.285637316	1.638596861	0.101297247	NA
LKAAEAR1	ENSG00000171695	1.73664533	2.103616554	1.955804596	1.075576036	0.28211691	NA
ASPHD1	ENSG00000174939	4.280933478	2.10208767	1.270904864	1.654008675	0.09812575	NA
IGHV6-1	ENSG00000211933	5.035299919	2.09621254	1.846879511	1.135002325	0.256374344	NA
OOEP	ENSG00000203907	1.727428251	2.09552736	1.955915473	1.071379305	0.283998914	NA
SBK1	ENSG00000188322	11.86272602	2.094797737	0.847758073	2.470985302	0.013474136	0.682302382
GRB10	ENSG00000106070	17.15836283	2.094154853	0.854997531	2.449310993	0.014312981	0.698538292
DDC	ENSG00000132437	7.739937738	2.09343892	1.151426918	1.818125743	0.069044916	0.99985564
EGOT	ENSG00000235947	8.516164782	2.091376592	1.096980365	1.906484982	0.056587312	0.99985564
SLC22A31	ENSG00000259803	12.04122751	2.090977562	1.166573487	1.792409639	0.073067372	0.99985564
NA	ENSG00000259115	1.721481974	2.090571833	1.929037002	1.083738586	0.278480722	NA
NA	ENSG00000280567	1.696651694	2.089850033	1.929984279	1.082832671	0.278882701	NA
HYMAI	ENSG00000283122	1.66523592	2.088552663	2.152703005	0.970200096	0.331946763	NA
C4orf19	ENSG00000154274	3.384086308	2.087649428	1.581381715	1.320142637	0.1867874	NA
ARHGEF17-AS1	ENSG00000257038	3.42983685	2.085727564	1.555490346	1.340881073	0.179959068	NA
LCE1C	ENSG00000197084	7.567568286	2.084772336	1.26802529	1.64410943	0.1001536	0.99985564
NA	ENSG00000271172	1.711625679	2.084026121	2.102872607	0.991037742	0.321667151	NA
CRYBA4	ENSG00000196431	4.202537098	2.082063684	1.244122134	1.673520329	0.094224908	NA
NA	ENSG00000267707	1.684119925	2.081697213	1.957585232	1.063400551	0.287600343	NA
RNU2-7P	ENSG00000222726	2.5157417	2.080992242	1.595906032	1.303956624	0.192248372	NA
NA	ENSG00000270115	2.506480734	2.080956348	2.157559812	0.964495323	0.334797652	NA
DYNC2H1	ENSG00000187240	1.706318619	2.077586402	1.929210917	1.076909934	0.281520505	NA
NA	ENSG00000196274	1.706318619	2.077586402	1.929210917	1.076909934	0.281520505	NA
NA	ENSG00000226801	1.681488338	2.076472871	1.871237367	1.109679033	0.267137361	NA
NA	ENSG00000279795	2.503253818	2.075837836	1.994299266	1.040885824	0.297928542	NA
NA	ENSG00000236056	1.675542062	2.071702796	1.889728748	1.096296386	0.272949091	NA
MIR4491	ENSG00000264032	2.497307542	2.070311052	1.644739591	1.258747016	0.208121723	NA
LEF1-AS1	ENSG00000232021	2.548246536	2.067297649	1.879363786	1.099998661	0.271332705	NA
NA	ENSG00000200922	0.888960507	2.067064141	3.784892146	0.546135546	0.584972767	NA
ST3GAL3-AS1	ENSG00000229444	0.888960507	2.067064141	3.784892146	0.546135546	0.584972767	NA
RPL34P20	ENSG00000231508	0.888960507	2.067064141	3.784892146	0.546135546	0.584972767	NA
SHANK2-AS1	ENSG00000226627	0.895356629	2.067024838	3.776336408	0.547362474	0.584129731	NA
SPECC1L-ADORA2A	ENSG00000258555	0.895356629	2.067024838	3.776336408	0.547362474	0.584129731	NA
RN7SL774P	ENSG00000263882	0.895356629	2.067024838	3.776336408	0.547362474	0.584129731	NA
DPRXP3	ENSG00000282308	0.895356629	2.067024838	3.776336408	0.547362474	0.584129731	NA
ANO4	ENSG00000151572	0.895995846	2.067020917	3.775486227	0.547484693	0.584045784	NA
KRT18P28	ENSG00000176855	0.895995846	2.067020917	3.775486227	0.547484693	0.584045784	NA
NA	ENSG00000207020	0.895995846	2.067020917	3.775486227	0.547484693	0.584045784	NA
NA	ENSG00000225012	0.895995846	2.067020917	3.775486227	0.547484693	0.584045784	NA
NA	ENSG00000228625	0.895995846	2.067020917	3.775486227	0.547484693	0.584045784	NA
TRIM53CP	ENSG00000254764	0.895995846	2.067020917	3.775486227	0.547484693	0.584045784	NA
NA	ENSG00000254974	0.895995846	2.067020917	3.775486227	0.547484693	0.584045784	NA
CSTBP1	ENSG00000270531	0.895995846	2.067020917	3.775486227	0.547484693	0.584045784	NA
PLOD2	ENSG00000152952	55.50036584	2.064005642	0.591162997	3.491432402	0.000480438	0.113919676
NA	ENSG00000254362	1.666324983	2.063572365	1.87096477	1.102945602	0.270050789	NA
NA	ENSG00000206659	1.687245244	2.062062516	2.083985028	0.989480485	0.322428113	NA
CD109-AS1	ENSG00000231652	1.694469954	2.061938362	2.546740179	0.80963829	0.418148095	NA
NA	ENSG00000256712	1.694469954	2.061938362	2.546740179	0.80963829	0.418148095	NA
KCNV1	ENSG00000164794	13.5723075	2.060450835	1.461876028	1.409456613	0.158700194	0.99985564
LOC100420880	ENSG00000215796	4.983172377	2.059745228	1.127906459	1.826166711	0.067825154	NA
TMEM236	ENSG00000148483	2.503703664	2.059694201	1.519736103	1.355297277	0.175322862	NA
ENPP7	ENSG00000182156	16.9459085	2.059457229	1.594498048	1.291602227	0.196494932	0.99985564
NA	ENSG00000260209	2.535758654	2.05931745	1.871818526	1.100169393	0.271258324	NA
NA	ENSG00000270822	1.660378707	2.058642741	1.95798416	1.051409293	0.29307065	NA
NA	ENSG00000236662	1.682577401	2.053380229	2.104494728	0.975711748	0.329207329	NA
ELF3	ENSG00000163435	82.35484416	2.050697252	0.810102991	2.531403137	0.011360719	0.648929367
SNORD7	ENSG00000207297	2.514649023	2.04655681	1.83859618	1.113108377	0.265661886	NA
PRODH	ENSG00000277196	33.86612236	2.046218169	0.860031915	2.379235159	0.017348605	0.785958332
NA	ENSG00000227368	1.673360322	2.045033856	2.084715587	0.980965398	0.326609805	NA
NA	ENSG00000236535	1.641305332	2.043644676	1.930864649	1.05840908	0.289868982	NA
LINC00622	ENSG00000260941	26.68035651	2.040713724	0.926281597	2.203124547	0.027585972	0.962065403
ANO3	ENSG00000134343	8.154221983	2.039651803	1.44775565	1.408837052	0.158883356	0.99985564
CSAG2	ENSG00000268902	1.667414046	2.038865967	2.181464108	0.934631911	0.349978028	NA
NA	ENSG00000254606	1.635998272	2.035562591	2.228557977	0.913398983	0.36103274	NA
BNIP3P26	ENSG00000268705	0.873797151	2.03554475	3.084022364	0.660029179	0.509235104	NA
HOATZ	ENSG00000183644	0.880193274	2.035501553	3.077674548	0.661376478	0.508370907	NA
LOC101927143	ENSG00000232628	0.880193274	2.035501553	3.077674548	0.661376478	0.508370907	NA
NA	ENSG00000260723	0.880193274	2.035501553	3.077674548	0.661376478	0.508370907	NA
HSPB2	ENSG00000170276	0.88083249	2.035497244	3.077043791	0.661510652	0.508284886	NA
NA	ENSG00000221048	0.88083249	2.035497244	3.077043791	0.661510652	0.508284886	NA
MTND5P1	ENSG00000227999	0.88083249	2.035497244	3.077043791	0.661510652	0.508284886	NA
MMACHCP1	ENSG00000237501	0.88083249	2.035497244	3.077043791	0.661510652	0.508284886	NA
NA	ENSG00000241067	0.88083249	2.035497244	3.077043791	0.661510652	0.508284886	NA
NA	ENSG00000243694	0.88083249	2.035497244	3.077043791	0.661510652	0.508284886	NA
NA	ENSG00000254972	0.88083249	2.035497244	3.077043791	0.661510652	0.508284886	NA
NA	ENSG00000279372	0.88083249	2.035497244	3.077043791	0.661510652	0.508284886	NA
NA	ENSG00000279877	0.88083249	2.035497244	3.077043791	0.661510652	0.508284886	NA
CBLN1	ENSG00000102924	1.660828553	2.033938293	2.336550373	0.870487671	0.384033954	NA
DNAH5	ENSG00000039139	0.365914141	2.023142465	4.029552671	0.502076193	0.615613926	NA
SEMA3A	ENSG00000075213	0.365914141	2.023142465	4.029552671	0.502076193	0.615613926	NA
SULT2A1	ENSG00000105398	0.365914141	2.023142465	4.029552671	0.502076193	0.615613926	NA
SEC14L4	ENSG00000133488	0.365914141	2.023142465	4.029552671	0.502076193	0.615613926	NA
AQP10	ENSG00000143595	0.365914141	2.023142465	4.029552671	0.502076193	0.615613926	NA
SYTL5	ENSG00000147041	0.365914141	2.023142465	4.029552671	0.502076193	0.615613926	NA
GJA1	ENSG00000152661	0.365914141	2.023142465	4.029552671	0.502076193	0.615613926	NA
KLHDC8A	ENSG00000162873	0.365914141	2.023142465	4.029552671	0.502076193	0.615613926	NA
WNK2	ENSG00000165238	0.365914141	2.023142465	4.029552671	0.502076193	0.615613926	NA
OTX2	ENSG00000165588	0.365914141	2.023142465	4.029552671	0.502076193	0.615613926	NA
CRABP1	ENSG00000166426	0.365914141	2.023142465	4.029552671	0.502076193	0.615613926	NA
MBD3L1	ENSG00000170948	0.365914141	2.023142465	4.029552671	0.502076193	0.615613926	NA
HSFY1	ENSG00000172468	0.365914141	2.023142465	4.029552671	0.502076193	0.615613926	NA
TUBAL3	ENSG00000178462	0.365914141	2.023142465	4.029552671	0.502076193	0.615613926	NA
NBPF17P	ENSG00000179571	0.365914141	2.023142465	4.029552671	0.502076193	0.615613926	NA
NCMAP	ENSG00000184454	0.365914141	2.023142465	4.029552671	0.502076193	0.615613926	NA
CYP4F8	ENSG00000186526	0.365914141	2.023142465	4.029552671	0.502076193	0.615613926	NA
NA	ENSG00000197254	0.365914141	2.023142465	4.029552671	0.502076193	0.615613926	NA
CYP2A13	ENSG00000197838	0.365914141	2.023142465	4.029552671	0.502076193	0.615613926	NA
CES1	ENSG00000198848	0.365914141	2.023142465	4.029552671	0.502076193	0.615613926	NA
MIR367	ENSG00000199169	0.365914141	2.023142465	4.029552671	0.502076193	0.615613926	NA
NA	ENSG00000199668	0.365914141	2.023142465	4.029552671	0.502076193	0.615613926	NA
RNU4-24P	ENSG00000201435	0.365914141	2.023142465	4.029552671	0.502076193	0.615613926	NA
RNY4P7	ENSG00000201470	0.365914141	2.023142465	4.029552671	0.502076193	0.615613926	NA
NA	ENSG00000202100	0.365914141	2.023142465	4.029552671	0.502076193	0.615613926	NA
NA	ENSG00000202182	0.365914141	2.023142465	4.029552671	0.502076193	0.615613926	NA
LY6G6C	ENSG00000204421	0.365914141	2.023142465	4.029552671	0.502076193	0.615613926	NA
NMS	ENSG00000204640	0.365914141	2.023142465	4.029552671	0.502076193	0.615613926	NA
C9orf57	ENSG00000204669	0.365914141	2.023142465	4.029552671	0.502076193	0.615613926	NA
RNU6-24P	ENSG00000207169	0.365914141	2.023142465	4.029552671	0.502076193	0.615613926	NA
RNU6-422P	ENSG00000207362	0.365914141	2.023142465	4.029552671	0.502076193	0.615613926	NA
IGLV5-37	ENSG00000211654	0.365914141	2.023142465	4.029552671	0.502076193	0.615613926	NA
TRAJ46	ENSG00000211843	0.365914141	2.023142465	4.029552671	0.502076193	0.615613926	NA
IGHV1-45	ENSG00000211961	0.365914141	2.023142465	4.029552671	0.502076193	0.615613926	NA
LOC124900332	ENSG00000212461	0.365914141	2.023142465	4.029552671	0.502076193	0.615613926	NA
NA	ENSG00000214614	0.365914141	2.023142465	4.029552671	0.502076193	0.615613926	NA
LOC105378242	ENSG00000219492	0.365914141	2.023142465	4.029552671	0.502076193	0.615613926	NA
NA	ENSG00000221234	0.365914141	2.023142465	4.029552671	0.502076193	0.615613926	NA
NA	ENSG00000221514	0.365914141	2.023142465	4.029552671	0.502076193	0.615613926	NA
MIR1226	ENSG00000221585	0.365914141	2.023142465	4.029552671	0.502076193	0.615613926	NA
RNU2-29P	ENSG00000222355	0.365914141	2.023142465	4.029552671	0.502076193	0.615613926	NA
RNU6-141P	ENSG00000222431	0.365914141	2.023142465	4.029552671	0.502076193	0.615613926	NA
RNU6-233P	ENSG00000222777	0.365914141	2.023142465	4.029552671	0.502076193	0.615613926	NA
BICD1P1	ENSG00000224346	0.365914141	2.023142465	4.029552671	0.502076193	0.615613926	NA
VPS26BP1	ENSG00000224895	0.365914141	2.023142465	4.029552671	0.502076193	0.615613926	NA
RC3H1-DT	ENSG00000224977	0.365914141	2.023142465	4.029552671	0.502076193	0.615613926	NA
LINC01427	ENSG00000225321	0.365914141	2.023142465	4.029552671	0.502076193	0.615613926	NA
NA	ENSG00000225554	0.365914141	2.023142465	4.029552671	0.502076193	0.615613926	NA
TAF13P2	ENSG00000225658	0.365914141	2.023142465	4.029552671	0.502076193	0.615613926	NA
NA	ENSG00000225711	0.365914141	2.023142465	4.029552671	0.502076193	0.615613926	NA
NCKAP5-AS2	ENSG00000226953	0.365914141	2.023142465	4.029552671	0.502076193	0.615613926	NA
NA	ENSG00000227002	0.365914141	2.023142465	4.029552671	0.502076193	0.615613926	NA
NA	ENSG00000227107	0.365914141	2.023142465	4.029552671	0.502076193	0.615613926	NA
RPL31P22	ENSG00000227433	0.365914141	2.023142465	4.029552671	0.502076193	0.615613926	NA
RPL7AP19	ENSG00000227777	0.365914141	2.023142465	4.029552671	0.502076193	0.615613926	NA
NA	ENSG00000227895	0.365914141	2.023142465	4.029552671	0.502076193	0.615613926	NA
NA	ENSG00000228380	0.365914141	2.023142465	4.029552671	0.502076193	0.615613926	NA
LINC01149	ENSG00000230174	0.365914141	2.023142465	4.029552671	0.502076193	0.615613926	NA
NA	ENSG00000230471	0.365914141	2.023142465	4.029552671	0.502076193	0.615613926	NA
NA	ENSG00000230481	0.365914141	2.023142465	4.029552671	0.502076193	0.615613926	NA
NA	ENSG00000230958	0.365914141	2.023142465	4.029552671	0.502076193	0.615613926	NA
HHATL-AS1	ENSG00000230970	0.365914141	2.023142465	4.029552671	0.502076193	0.615613926	NA
NA	ENSG00000232437	0.365914141	2.023142465	4.029552671	0.502076193	0.615613926	NA
LINC00690	ENSG00000233570	0.365914141	2.023142465	4.029552671	0.502076193	0.615613926	NA
NA	ENSG00000234117	0.365914141	2.023142465	4.029552671	0.502076193	0.615613926	NA
FCRL4P1	ENSG00000234723	0.365914141	2.023142465	4.029552671	0.502076193	0.615613926	NA
NA	ENSG00000235575	0.365914141	2.023142465	4.029552671	0.502076193	0.615613926	NA
NA	ENSG00000236527	0.365914141	2.023142465	4.029552671	0.502076193	0.615613926	NA
RPL27P8	ENSG00000237041	0.365914141	2.023142465	4.029552671	0.502076193	0.615613926	NA
NA	ENSG00000237152	0.365914141	2.023142465	4.029552671	0.502076193	0.615613926	NA
RNU6-893P	ENSG00000238444	0.365914141	2.023142465	4.029552671	0.502076193	0.615613926	NA
SNORD13D	ENSG00000239035	0.365914141	2.023142465	4.029552671	0.502076193	0.615613926	NA
RNU7-170P	ENSG00000239082	0.365914141	2.023142465	4.029552671	0.502076193	0.615613926	NA
SNORA84	ENSG00000239183	0.365914141	2.023142465	4.029552671	0.502076193	0.615613926	NA
RN7SL368P	ENSG00000239948	0.365914141	2.023142465	4.029552671	0.502076193	0.615613926	NA
NA	ENSG00000240056	0.365914141	2.023142465	4.029552671	0.502076193	0.615613926	NA
NA	ENSG00000240404	0.365914141	2.023142465	4.029552671	0.502076193	0.615613926	NA
RPL17P38	ENSG00000240441	0.365914141	2.023142465	4.029552671	0.502076193	0.615613926	NA
NA	ENSG00000241361	0.365914141	2.023142465	4.029552671	0.502076193	0.615613926	NA
LINC02053	ENSG00000241696	0.365914141	2.023142465	4.029552671	0.502076193	0.615613926	NA
NA	ENSG00000241985	0.365914141	2.023142465	4.029552671	0.502076193	0.615613926	NA
RN7SL40P	ENSG00000242696	0.365914141	2.023142465	4.029552671	0.502076193	0.615613926	NA
KIR2DL3	ENSG00000243772	0.365914141	2.023142465	4.029552671	0.502076193	0.615613926	NA
NA	ENSG00000246695	0.365914141	2.023142465	4.029552671	0.502076193	0.615613926	NA
NA	ENSG00000248235	0.365914141	2.023142465	4.029552671	0.502076193	0.615613926	NA
NA	ENSG00000249198	0.365914141	2.023142465	4.029552671	0.502076193	0.615613926	NA
NA	ENSG00000249849	0.365914141	2.023142465	4.029552671	0.502076193	0.615613926	NA
RFPL4B	ENSG00000251258	0.365914141	2.023142465	4.029552671	0.502076193	0.615613926	NA
RNU6-135P	ENSG00000252578	0.365914141	2.023142465	4.029552671	0.502076193	0.615613926	NA
LOC124904809	ENSG00000252777	0.365914141	2.023142465	4.029552671	0.502076193	0.615613926	NA
TRBV7-4	ENSG00000253409	0.365914141	2.023142465	4.029552671	0.502076193	0.615613926	NA
LINC01942	ENSG00000253428	0.365914141	2.023142465	4.029552671	0.502076193	0.615613926	NA
NA	ENSG00000254321	0.365914141	2.023142465	4.029552671	0.502076193	0.615613926	NA
NA	ENSG00000254330	0.365914141	2.023142465	4.029552671	0.502076193	0.615613926	NA
NA	ENSG00000254528	0.365914141	2.023142465	4.029552671	0.502076193	0.615613926	NA
NA	ENSG00000254631	0.365914141	2.023142465	4.029552671	0.502076193	0.615613926	NA
NA	ENSG00000254733	0.365914141	2.023142465	4.029552671	0.502076193	0.615613926	NA
NOX5	ENSG00000255346	0.365914141	2.023142465	4.029552671	0.502076193	0.615613926	NA
NA	ENSG00000255459	0.365914141	2.023142465	4.029552671	0.502076193	0.615613926	NA
NA	ENSG00000257207	0.365914141	2.023142465	4.029552671	0.502076193	0.615613926	NA
LOC100652999	ENSG00000257550	0.365914141	2.023142465	4.029552671	0.502076193	0.615613926	NA
SPMIP11	ENSG00000257987	0.365914141	2.023142465	4.029552671	0.502076193	0.615613926	NA
NA	ENSG00000258375	0.365914141	2.023142465	4.029552671	0.502076193	0.615613926	NA
NA	ENSG00000259109	0.365914141	2.023142465	4.029552671	0.502076193	0.615613926	NA
NA	ENSG00000259294	0.365914141	2.023142465	4.029552671	0.502076193	0.615613926	NA
NA	ENSG00000259317	0.365914141	2.023142465	4.029552671	0.502076193	0.615613926	NA
NA	ENSG00000259760	0.365914141	2.023142465	4.029552671	0.502076193	0.615613926	NA
NA	ENSG00000260555	0.365914141	2.023142465	4.029552671	0.502076193	0.615613926	NA
NA	ENSG00000261219	0.365914141	2.023142465	4.029552671	0.502076193	0.615613926	NA
NA	ENSG00000261379	0.365914141	2.023142465	4.029552671	0.502076193	0.615613926	NA
NA	ENSG00000261763	0.365914141	2.023142465	4.029552671	0.502076193	0.615613926	NA
NA	ENSG00000262920	0.365914141	2.023142465	4.029552671	0.502076193	0.615613926	NA
NA	ENSG00000263477	0.365914141	2.023142465	4.029552671	0.502076193	0.615613926	NA
NA	ENSG00000263798	0.365914141	2.023142465	4.029552671	0.502076193	0.615613926	NA
NA	ENSG00000264085	0.365914141	2.023142465	4.029552671	0.502076193	0.615613926	NA
NA	ENSG00000265186	0.365914141	2.023142465	4.029552671	0.502076193	0.615613926	NA
MIR4999	ENSG00000265390	0.365914141	2.023142465	4.029552671	0.502076193	0.615613926	NA
NA	ENSG00000267388	0.365914141	2.023142465	4.029552671	0.502076193	0.615613926	NA
NA	ENSG00000267762	0.365914141	2.023142465	4.029552671	0.502076193	0.615613926	NA
NA	ENSG00000268505	0.365914141	2.023142465	4.029552671	0.502076193	0.615613926	NA
NA	ENSG00000269621	0.365914141	2.023142465	4.029552671	0.502076193	0.615613926	NA
NA	ENSG00000270607	0.365914141	2.023142465	4.029552671	0.502076193	0.615613926	NA
NA	ENSG00000270699	0.365914141	2.023142465	4.029552671	0.502076193	0.615613926	NA
NA	ENSG00000271905	0.365914141	2.023142465	4.029552671	0.502076193	0.615613926	NA
NA	ENSG00000272103	0.365914141	2.023142465	4.029552671	0.502076193	0.615613926	NA
NA	ENSG00000272917	0.365914141	2.023142465	4.029552671	0.502076193	0.615613926	NA
NA	ENSG00000273077	0.365914141	2.023142465	4.029552671	0.502076193	0.615613926	NA
RN7SL733P	ENSG00000273946	0.365914141	2.023142465	4.029552671	0.502076193	0.615613926	NA
TPTE	ENSG00000274391	0.365914141	2.023142465	4.029552671	0.502076193	0.615613926	NA
LOC105379278	ENSG00000274391	0.365914141	2.023142465	4.029552671	0.502076193	0.615613926	NA
NA	ENSG00000274691	0.365914141	2.023142465	4.029552671	0.502076193	0.615613926	NA
MIR1299	ENSG00000275377	0.365914141	2.023142465	4.029552671	0.502076193	0.615613926	NA
REXO1L12P	ENSG00000276006	0.365914141	2.023142465	4.029552671	0.502076193	0.615613926	NA
NA	ENSG00000276434	0.365914141	2.023142465	4.029552671	0.502076193	0.615613926	NA
NA	ENSG00000276505	0.365914141	2.023142465	4.029552671	0.502076193	0.615613926	NA
NA	ENSG00000276746	0.365914141	2.023142465	4.029552671	0.502076193	0.615613926	NA
NA	ENSG00000277527	0.365914141	2.023142465	4.029552671	0.502076193	0.615613926	NA
NA	ENSG00000277958	0.365914141	2.023142465	4.029552671	0.502076193	0.615613926	NA
NA	ENSG00000278813	0.365914141	2.023142465	4.029552671	0.502076193	0.615613926	NA
NA	ENSG00000279018	0.365914141	2.023142465	4.029552671	0.502076193	0.615613926	NA
NA	ENSG00000279322	0.365914141	2.023142465	4.029552671	0.502076193	0.615613926	NA
NA	ENSG00000279567	0.365914141	2.023142465	4.029552671	0.502076193	0.615613926	NA
NA	ENSG00000279679	0.365914141	2.023142465	4.029552671	0.502076193	0.615613926	NA
NA	ENSG00000279849	0.365914141	2.023142465	4.029552671	0.502076193	0.615613926	NA
NA	ENSG00000280096	0.365914141	2.023142465	4.029552671	0.502076193	0.615613926	NA
NA	ENSG00000280130	0.365914141	2.023142465	4.029552671	0.502076193	0.615613926	NA
NA	ENSG00000280637	0.365914141	2.023142465	4.029552671	0.502076193	0.615613926	NA
NA	ENSG00000281182	0.365914141	2.023142465	4.029552671	0.502076193	0.615613926	NA
NA	ENSG00000281302	0.365914141	2.023142465	4.029552671	0.502076193	0.615613926	NA
IGHV3-20	ENSG00000211946	19.27645363	2.022947672	1.466102758	1.379813018	0.167644223	0.99985564
JUP	ENSG00000173801	903.296314	2.021812685	0.721611829	2.801800918	0.005081822	0.412326286
TRAJ5	ENSG00000211884	0.864580072	2.018724386	3.090219529	0.653262452	0.513587095	NA
NA	ENSG00000231976	0.864580072	2.018724386	3.090219529	0.653262452	0.513587095	NA
RPL10P7	ENSG00000242052	0.864580072	2.018724386	3.090219529	0.653262452	0.513587095	NA
NA	ENSG00000186543	0.870976195	2.018689448	3.083772603	0.654616831	0.512714485	NA
PPIAP20	ENSG00000235686	0.870976195	2.018689448	3.083772603	0.654616831	0.512714485	NA
MIR3609	ENSG00000266019	0.870976195	2.018689448	3.083772603	0.654616831	0.512714485	NA
NKAIN3	ENSG00000185942	0.871615411	2.018685963	3.083132038	0.654751706	0.512627629	NA
NA	ENSG00000240040	0.871615411	2.018685963	3.083132038	0.654751706	0.512627629	NA
NA	ENSG00000254163	0.871615411	2.018685963	3.083132038	0.654751706	0.512627629	NA
LOC124901995	ENSG00000253153	1.638484375	2.016155219	2.183739667	0.923258046	0.355872746	NA
CD7	ENSG00000173762	24.81184194	2.015141753	1.355191852	1.486978947	0.137020372	0.99985564
NA	ENSG00000231888	0.858633796	2.008051266	3.048655951	0.658667721	0.510109165	NA
RPL31P26	ENSG00000241281	0.858633796	2.008051266	3.048655951	0.658667721	0.510109165	NA
NA	ENSG00000248340	0.858633796	2.008051266	3.048655951	0.658667721	0.510109165	NA
NA	ENSG00000250588	0.858633796	2.008051266	3.048655951	0.658667721	0.510109165	NA
PAK6-AS1	ENSG00000176753	0.865029918	2.008022214	3.042103746	0.660076836	0.509204523	NA
NA	ENSG00000273333	0.865029918	2.008022214	3.042103746	0.660076836	0.509204523	NA
NA	ENSG00000274555	0.865029918	2.008022214	3.042103746	0.660076836	0.509204523	NA
HOXA2	ENSG00000105996	0.865669135	2.008019316	3.041452751	0.660217166	0.509114478	NA
ZMYND15	ENSG00000141497	0.865669135	2.008019316	3.041452751	0.660217166	0.509114478	NA
NA	ENSG00000201451	0.865669135	2.008019316	3.041452751	0.660217166	0.509114478	NA
NA	ENSG00000234943	0.865669135	2.008019316	3.041452751	0.660217166	0.509114478	NA
NA	ENSG00000261478	0.865669135	2.008019316	3.041452751	0.660217166	0.509114478	NA
NA	ENSG00000277795	0.865669135	2.008019316	3.041452751	0.660217166	0.509114478	NA
MYO10	ENSG00000145555	37.02842692	2.007270289	1.109866884	1.808568503	0.070518065	0.99985564
PLA2G4D	ENSG00000159337	2.421089288	2.00585184	1.766397734	1.135560696	0.256140466	NA
STK39	ENSG00000198648	25.26111377	2.004521049	0.846842473	2.367053039	0.017930363	0.791419833
NA	ENSG00000271937	3.244393677	1.99658151	1.366068411	1.461553092	0.143863716	NA
SCML2	ENSG00000102098	12.99063677	1.995762972	1.170872173	1.704509696	0.088285906	0.99985564
ATP8A2	ENSG00000132932	3.266592371	1.99500083	1.534780476	1.299860704	0.193648716	NA
NA	ENSG00000261630	2.424853824	1.99283676	2.050275477	0.971984878	0.331058071	NA
GJB6	ENSG00000121742	3.263960785	1.991820764	1.892134197	1.052684724	0.292485512	NA
NA	ENSG00000235945	1.579800587	1.991071695	2.707706397	0.735335152	0.462135405	NA
LOC102723670	ENSG00000259868	1.579800587	1.991071695	2.707706397	0.735335152	0.462135405	NA
NA	ENSG00000227758	2.449684105	1.990974912	1.807743643	1.1013591	0.270740399	NA
JADE3	ENSG00000102221	226.8418547	1.990811806	0.600492138	3.315300365	0.000915447	0.165201732
RACK1P1	ENSG00000249921	2.421539134	1.990809444	1.811990327	1.098686573	0.271904801	NA
MERTK	ENSG00000153208	75.95170436	1.990207884	0.586313143	3.394445283	0.000687678	0.139064517
NA	ENSG00000131152	0.849416717	1.989300915	2.60648046	0.763213439	0.445336115	NA
RN7SKP38	ENSG00000222714	0.849416717	1.989300915	2.60648046	0.763213439	0.445336115	NA
CASP16P	ENSG00000228146	0.849416717	1.989300915	2.60648046	0.763213439	0.445336115	NA
NA	ENSG00000266237	0.849416717	1.989300915	2.60648046	0.763213439	0.445336115	NA
NA	ENSG00000266587	0.849416717	1.989300915	2.60648046	0.763213439	0.445336115	NA
TMEM210	ENSG00000185863	0.855812839	1.989276685	2.60170022	0.764606418	0.444505947	NA
RPSAP43	ENSG00000216471	0.855812839	1.989276685	2.60170022	0.764606418	0.444505947	NA
NA	ENSG00000238171	0.855812839	1.989276685	2.60170022	0.764606418	0.444505947	NA
RPSAP51	ENSG00000244131	0.855812839	1.989276685	2.60170022	0.764606418	0.444505947	NA
NA	ENSG00000253197	0.855812839	1.989276685	2.60170022	0.764606418	0.444505947	NA
RNU6-323P	ENSG00000253739	0.855812839	1.989276685	2.60170022	0.764606418	0.444505947	NA
SGCG	ENSG00000102683	0.856452056	1.989274269	2.601225306	0.764745086	0.444423353	NA
NA	ENSG00000233998	0.856452056	1.989274269	2.601225306	0.764745086	0.444423353	NA
RPL23AP51	ENSG00000234718	0.856452056	1.989274269	2.601225306	0.764745086	0.444423353	NA
KRT8P22	ENSG00000260731	0.856452056	1.989274269	2.601225306	0.764745086	0.444423353	NA
NA	ENSG00000273455	0.856452056	1.989274269	2.601225306	0.764745086	0.444423353	NA
OLIG1	ENSG00000184221	35.81076564	1.985469411	1.356945061	1.463190713	0.143415201	0.99985564
ANKS1B	ENSG00000185046	4.019126567	1.982151694	1.40005878	1.415763196	0.156844849	NA
PTPRK	ENSG00000152894	70.30702318	1.980734165	1.012607302	1.956073357	0.050456513	0.99985564
CXCL3	ENSG00000163734	0.843470441	1.980504049	3.105026586	0.637838033	0.523579119	NA
NA	ENSG00000199461	0.843470441	1.980504049	3.105026586	0.637838033	0.523579119	NA
NA	ENSG00000227257	0.843470441	1.980504049	3.105026586	0.637838033	0.523579119	NA
NA	ENSG00000227491	0.843470441	1.980504049	3.105026586	0.637838033	0.523579119	NA
NA	ENSG00000261970	0.843470441	1.980504049	3.105026586	0.637838033	0.523579119	NA
SERPINA12	ENSG00000165953	0.849866563	1.980494019	3.098343507	0.639210602	0.522685936	NA
NA	ENSG00000232196	0.849866563	1.980494019	3.098343507	0.639210602	0.522685936	NA
NA	ENSG00000262837	0.849866563	1.980494019	3.098343507	0.639210602	0.522685936	NA
NA	ENSG00000275904	0.849866563	1.980494019	3.098343507	0.639210602	0.522685936	NA
KISS1	ENSG00000170498	0.85050578	1.980493018	3.097679577	0.639347282	0.522597036	NA
NA	ENSG00000255669	0.85050578	1.980493018	3.097679577	0.639347282	0.522597036	NA
NA	ENSG00000273082	0.85050578	1.980493018	3.097679577	0.639347282	0.522597036	NA
HOXA10	ENSG00000253293	8.898669304	1.975674687	2.122762463	0.930709263	0.352003977	0.99985564
ZNF474	ENSG00000164185	0.840199638	1.973817284	3.061450695	0.644732671	0.51910044	NA
FOXL2	ENSG00000183770	0.840199638	1.973817284	3.061450695	0.644732671	0.51910044	NA
DYRK3-AS1	ENSG00000237605	0.840199638	1.973817284	3.061450695	0.644732671	0.51910044	NA
HOXC8	ENSG00000037965	0.84659576	1.97380832	3.054686518	0.646157407	0.51817742	NA
FGF16	ENSG00000196468	0.84659576	1.97380832	3.054686518	0.646157407	0.51817742	NA
RPL21P52	ENSG00000242431	0.84659576	1.97380832	3.054686518	0.646157407	0.51817742	NA
NA	ENSG00000233064	0.847234977	1.973807426	3.054014549	0.646299287	0.518085549	NA
NA	ENSG00000262362	0.847234977	1.973807426	3.054014549	0.646299287	0.518085549	NA
TRIQK	ENSG00000205133	251.7997225	1.971080027	1.342776917	1.467913249	0.142127789	0.99985564
NA	ENSG00000225401	2.394527114	1.970460778	1.685866556	1.168811832	0.242479452	NA
TENM1	ENSG00000009694	0.350750786	1.969466848	4.034131984	0.488200896	0.62540755	NA
THPO	ENSG00000090534	0.350750786	1.969466848	4.034131984	0.488200896	0.62540755	NA
MLN	ENSG00000096395	0.350750786	1.969466848	4.034131984	0.488200896	0.62540755	NA
PLA2G3	ENSG00000100078	0.350750786	1.969466848	4.034131984	0.488200896	0.62540755	NA
CCL24	ENSG00000106178	0.350750786	1.969466848	4.034131984	0.488200896	0.62540755	NA
UGT2B10	ENSG00000109181	0.350750786	1.969466848	4.034131984	0.488200896	0.62540755	NA
EYA4	ENSG00000112319	0.350750786	1.969466848	4.034131984	0.488200896	0.62540755	NA
CNRIP1	ENSG00000119865	0.350750786	1.969466848	4.034131984	0.488200896	0.62540755	NA
NA	ENSG00000122872	0.350750786	1.969466848	4.034131984	0.488200896	0.62540755	NA
MATN3	ENSG00000132031	0.350750786	1.969466848	4.034131984	0.488200896	0.62540755	NA
TTPA	ENSG00000137561	0.350750786	1.969466848	4.034131984	0.488200896	0.62540755	NA
ELAVL4	ENSG00000162374	0.350750786	1.969466848	4.034131984	0.488200896	0.62540755	NA
KCNF1	ENSG00000162975	0.350750786	1.969466848	4.034131984	0.488200896	0.62540755	NA
PROK2	ENSG00000163421	0.350750786	1.969466848	4.034131984	0.488200896	0.62540755	NA
CCDC182	ENSG00000166329	0.350750786	1.969466848	4.034131984	0.488200896	0.62540755	NA
C16orf92	ENSG00000167194	0.350750786	1.969466848	4.034131984	0.488200896	0.62540755	NA
FAM25G	ENSG00000189090	0.350750786	1.969466848	4.034131984	0.488200896	0.62540755	NA
MIRLET7G	ENSG00000199150	0.350750786	1.969466848	4.034131984	0.488200896	0.62540755	NA
SNORA1B	ENSG00000199405	0.350750786	1.969466848	4.034131984	0.488200896	0.62540755	NA
RNU4-21P	ENSG00000199672	0.350750786	1.969466848	4.034131984	0.488200896	0.62540755	NA
RNVU1-33	ENSG00000200597	0.350750786	1.969466848	4.034131984	0.488200896	0.62540755	NA
NA	ENSG00000203262	0.350750786	1.969466848	4.034131984	0.488200896	0.62540755	NA
NA	ENSG00000203392	0.350750786	1.969466848	4.034131984	0.488200896	0.62540755	NA
TEDDM1	ENSG00000203730	0.350750786	1.969466848	4.034131984	0.488200896	0.62540755	NA
MALRD1	ENSG00000204740	0.350750786	1.969466848	4.034131984	0.488200896	0.62540755	NA
NA	ENSG00000205449	0.350750786	1.969466848	4.034131984	0.488200896	0.62540755	NA
RNU6-946P	ENSG00000206605	0.350750786	1.969466848	4.034131984	0.488200896	0.62540755	NA
NA	ENSG00000206790	0.350750786	1.969466848	4.034131984	0.488200896	0.62540755	NA
RNU6ATAC26P	ENSG00000210841	0.350750786	1.969466848	4.034131984	0.488200896	0.62540755	NA
RNU6-952P	ENSG00000212466	0.350750786	1.969466848	4.034131984	0.488200896	0.62540755	NA
NA	ENSG00000215097	0.350750786	1.969466848	4.034131984	0.488200896	0.62540755	NA
NA	ENSG00000215893	0.350750786	1.969466848	4.034131984	0.488200896	0.62540755	NA
NA	ENSG00000217041	0.350750786	1.969466848	4.034131984	0.488200896	0.62540755	NA
GPC1-AS1	ENSG00000218416	0.350750786	1.969466848	4.034131984	0.488200896	0.62540755	NA
RPSAP72	ENSG00000219361	0.350750786	1.969466848	4.034131984	0.488200896	0.62540755	NA
NA	ENSG00000223271	0.350750786	1.969466848	4.034131984	0.488200896	0.62540755	NA
NA	ENSG00000223831	0.350750786	1.969466848	4.034131984	0.488200896	0.62540755	NA
NA	ENSG00000224121	0.350750786	1.969466848	4.034131984	0.488200896	0.62540755	NA
KRT8P45	ENSG00000224520	0.350750786	1.969466848	4.034131984	0.488200896	0.62540755	NA
C9orf78P2	ENSG00000224569	0.350750786	1.969466848	4.034131984	0.488200896	0.62540755	NA
SNRPGP12	ENSG00000226734	0.350750786	1.969466848	4.034131984	0.488200896	0.62540755	NA
NA	ENSG00000226842	0.350750786	1.969466848	4.034131984	0.488200896	0.62540755	NA
SMYD3-AS1	ENSG00000226876	0.350750786	1.969466848	4.034131984	0.488200896	0.62540755	NA
MTND6P18	ENSG00000227714	0.350750786	1.969466848	4.034131984	0.488200896	0.62540755	NA
NA	ENSG00000228280	0.350750786	1.969466848	4.034131984	0.488200896	0.62540755	NA
NA	ENSG00000228700	0.350750786	1.969466848	4.034131984	0.488200896	0.62540755	NA
LOC100418874	ENSG00000228729	0.350750786	1.969466848	4.034131984	0.488200896	0.62540755	NA
NA	ENSG00000229021	0.350750786	1.969466848	4.034131984	0.488200896	0.62540755	NA
RPL37P18	ENSG00000229235	0.350750786	1.969466848	4.034131984	0.488200896	0.62540755	NA
NA	ENSG00000232101	0.350750786	1.969466848	4.034131984	0.488200896	0.62540755	NA
NA	ENSG00000233117	0.350750786	1.969466848	4.034131984	0.488200896	0.62540755	NA
NA	ENSG00000233583	0.350750786	1.969466848	4.034131984	0.488200896	0.62540755	NA
NA	ENSG00000234055	0.350750786	1.969466848	4.034131984	0.488200896	0.62540755	NA
NA	ENSG00000234232	0.350750786	1.969466848	4.034131984	0.488200896	0.62540755	NA
RPL22P7	ENSG00000234559	0.350750786	1.969466848	4.034131984	0.488200896	0.62540755	NA
LINC00837	ENSG00000235824	0.350750786	1.969466848	4.034131984	0.488200896	0.62540755	NA
RPL36AP11	ENSG00000237003	0.350750786	1.969466848	4.034131984	0.488200896	0.62540755	NA
RPSAP7	ENSG00000237032	0.350750786	1.969466848	4.034131984	0.488200896	0.62540755	NA
RN7SL520P	ENSG00000240199	0.350750786	1.969466848	4.034131984	0.488200896	0.62540755	NA
RN7SL751P	ENSG00000240964	0.350750786	1.969466848	4.034131984	0.488200896	0.62540755	NA
RPS18P11	ENSG00000241204	0.350750786	1.969466848	4.034131984	0.488200896	0.62540755	NA
ZBTB20-AS1	ENSG00000241560	0.350750786	1.969466848	4.034131984	0.488200896	0.62540755	NA
RPL26P2	ENSG00000242061	0.350750786	1.969466848	4.034131984	0.488200896	0.62540755	NA
NPM1P17	ENSG00000242070	0.350750786	1.969466848	4.034131984	0.488200896	0.62540755	NA
RN7SL37P	ENSG00000242493	0.350750786	1.969466848	4.034131984	0.488200896	0.62540755	NA
RPS2P37	ENSG00000244176	0.350750786	1.969466848	4.034131984	0.488200896	0.62540755	NA
RN7SL28P	ENSG00000244512	0.350750786	1.969466848	4.034131984	0.488200896	0.62540755	NA
SMIM31	ENSG00000248771	0.350750786	1.969466848	4.034131984	0.488200896	0.62540755	NA
NA	ENSG00000249409	0.350750786	1.969466848	4.034131984	0.488200896	0.62540755	NA
NA	ENSG00000250544	0.350750786	1.969466848	4.034131984	0.488200896	0.62540755	NA
NA	ENSG00000252283	0.350750786	1.969466848	4.034131984	0.488200896	0.62540755	NA
LOC124900394	ENSG00000252657	0.350750786	1.969466848	4.034131984	0.488200896	0.62540755	NA
RNU6-375P	ENSG00000252859	0.350750786	1.969466848	4.034131984	0.488200896	0.62540755	NA
NA	ENSG00000252894	0.350750786	1.969466848	4.034131984	0.488200896	0.62540755	NA
LOC105379224	ENSG00000253130	0.350750786	1.969466848	4.034131984	0.488200896	0.62540755	NA
LINC01419	ENSG00000253898	0.350750786	1.969466848	4.034131984	0.488200896	0.62540755	NA
NA	ENSG00000254105	0.350750786	1.969466848	4.034131984	0.488200896	0.62540755	NA
LOC100420020	ENSG00000254867	0.350750786	1.969466848	4.034131984	0.488200896	0.62540755	NA
NA	ENSG00000257310	0.350750786	1.969466848	4.034131984	0.488200896	0.62540755	NA
LOC644746	ENSG00000257392	0.350750786	1.969466848	4.034131984	0.488200896	0.62540755	NA
NA	ENSG00000258942	0.350750786	1.969466848	4.034131984	0.488200896	0.62540755	NA
EIF1AXP2	ENSG00000258980	0.350750786	1.969466848	4.034131984	0.488200896	0.62540755	NA
NA	ENSG00000259569	0.350750786	1.969466848	4.034131984	0.488200896	0.62540755	NA
NA	ENSG00000260568	0.350750786	1.969466848	4.034131984	0.488200896	0.62540755	NA
NA	ENSG00000261773	0.350750786	1.969466848	4.034131984	0.488200896	0.62540755	NA
MIR3942	ENSG00000265102	0.350750786	1.969466848	4.034131984	0.488200896	0.62540755	NA
MIR548AM	ENSG00000265144	0.350750786	1.969466848	4.034131984	0.488200896	0.62540755	NA
NA	ENSG00000265494	0.350750786	1.969466848	4.034131984	0.488200896	0.62540755	NA
RN7SL375P	ENSG00000265745	0.350750786	1.969466848	4.034131984	0.488200896	0.62540755	NA
NA	ENSG00000267405	0.350750786	1.969466848	4.034131984	0.488200896	0.62540755	NA
LINC01999	ENSG00000267772	0.350750786	1.969466848	4.034131984	0.488200896	0.62540755	NA
NA	ENSG00000267992	0.350750786	1.969466848	4.034131984	0.488200896	0.62540755	NA
NA	ENSG00000270381	0.350750786	1.969466848	4.034131984	0.488200896	0.62540755	NA
NA	ENSG00000271014	0.350750786	1.969466848	4.034131984	0.488200896	0.62540755	NA
NA	ENSG00000273407	0.350750786	1.969466848	4.034131984	0.488200896	0.62540755	NA
NA	ENSG00000273848	0.350750786	1.969466848	4.034131984	0.488200896	0.62540755	NA
FAM74A6	ENSG00000274516	0.350750786	1.969466848	4.034131984	0.488200896	0.62540755	NA
NA	ENSG00000275553	0.350750786	1.969466848	4.034131984	0.488200896	0.62540755	NA
LOC102724602	ENSG00000277882	0.350750786	1.969466848	4.034131984	0.488200896	0.62540755	NA
NA	ENSG00000279985	0.350750786	1.969466848	4.034131984	0.488200896	0.62540755	NA
NA	ENSG00000280062	0.350750786	1.969466848	4.034131984	0.488200896	0.62540755	NA
NA	ENSG00000281662	0.350750786	1.969466848	4.034131984	0.488200896	0.62540755	NA
NA	ENSG00000267943	1.607756188	1.966151318	3.271867969	0.60092624	0.547889115	NA
JAKMIP3	ENSG00000188385	2.385310034	1.964810005	1.744364664	1.126375721	0.260006519	NA
HCP5B	ENSG00000281831	3.149692896	1.963649645	1.46139164	1.34368474	0.179050354	NA
MEIS1	ENSG00000143995	0.841288701	1.963130852	2.607746178	0.752807489	0.451565606	NA
RNU2-52P	ENSG00000222612	0.841288701	1.963130852	2.607746178	0.752807489	0.451565606	NA
RNA5SP464	ENSG00000252060	0.841288701	1.963130852	2.607746178	0.752807489	0.451565606	NA
NA	ENSG00000254401	0.841288701	1.963130852	2.607746178	0.752807489	0.451565606	NA
NA	ENSG00000255014	0.841288701	1.963130852	2.607746178	0.752807489	0.451565606	NA
NA	ENSG00000275355	0.841288701	1.963130852	2.607746178	0.752807489	0.451565606	NA
NA	ENSG00000282057	0.841288701	1.963130852	2.607746178	0.752807489	0.451565606	NA
SVOP	ENSG00000166111	0.840649484	1.963130848	2.608233349	0.752666876	0.451650119	NA
NA	ENSG00000234650	0.834253362	1.9631308	2.613137497	0.751254307	0.452499622	NA
NA	ENSG00000279811	0.834253362	1.9631308	2.613137497	0.751254307	0.452499622	NA
NA	ENSG00000279107	2.406869512	1.962855792	2.028318687	0.967725538	0.33318146	NA
NFASC	ENSG00000163531	3.145782876	1.962789134	1.37387459	1.42865233	0.153104185	NA
SPMIP8	ENSG00000159648	2.404194039	1.961573144	1.738628427	1.128230226	0.259222702	NA
SAMD5	ENSG00000203727	54.53542818	1.961432063	1.088690835	1.801642853	0.071601614	0.99985564
NA	ENSG00000255321	1.577618847	1.954501307	2.361747988	0.827565565	0.407916577	NA
WWC2	ENSG00000151718	8.774535779	1.953229347	1.270834223	1.536966279	0.124301567	0.99985564
PCBP3	ENSG00000183570	43.59447441	1.952787269	1.100156991	1.775007827	0.075896595	0.99985564
IGDCC4	ENSG00000103742	28.74712735	1.952260282	0.809926317	2.410417147	0.01593429	0.741853979
TMEM132C	ENSG00000181234	0.835342424	1.951600852	3.841460231	0.508036198	0.611427958	NA
LINC01876	ENSG00000226383	0.835342424	1.951600852	3.841460231	0.508036198	0.611427958	NA
OR7E83P	ENSG00000249866	0.835342424	1.951600852	3.841460231	0.508036198	0.611427958	NA
ZIC2	ENSG00000043355	0.834703208	1.951600198	3.84240276	0.507911409	0.611515474	NA
NA	ENSG00000234107	0.834703208	1.951600198	3.84240276	0.507911409	0.611515474	NA
NA	ENSG00000256681	0.834703208	1.951600198	3.84240276	0.507911409	0.611515474	NA
LOC100419503	ENSG00000258439	0.834703208	1.951600198	3.84240276	0.507911409	0.611515474	NA
NA	ENSG00000279581	0.834703208	1.951600198	3.84240276	0.507911409	0.611515474	NA
LINC01587	ENSG00000082929	0.828307085	1.951593643	3.851891899	0.506658467	0.612394477	NA
NA	ENSG00000234026	3.142961919	1.950169843	1.419401168	1.373938451	0.169460791	NA
NA	ENSG00000250384	2.35761491	1.94833331	1.553050871	1.254519956	0.209653077	NA
NA	ENSG00000267734	1.571672571	1.947752524	2.289647928	0.85067774	0.394948392	NA
ADGRL2	ENSG00000117114	0.832071622	1.946652311	2.611766903	0.745339222	0.456066676	NA
ERICH2	ENSG00000204334	0.832071622	1.946652311	2.611766903	0.745339222	0.456066676	NA
RPS8P3	ENSG00000215457	0.832071622	1.946652311	2.611766903	0.745339222	0.456066676	NA
NA	ENSG00000219993	0.832071622	1.946652311	2.611766903	0.745339222	0.456066676	NA
NA	ENSG00000233242	0.832071622	1.946652311	2.611766903	0.745339222	0.456066676	NA
NA	ENSG00000265403	0.832071622	1.946652311	2.611766903	0.745339222	0.456066676	NA
POU4F3	ENSG00000091010	0.831432405	1.946650863	2.612261805	0.74519746	0.456152358	NA
BNIP3P37	ENSG00000270479	0.831432405	1.946650863	2.612261805	0.74519746	0.456152358	NA
LINC02910	ENSG00000176659	31.0065704	1.946643625	0.981965171	1.982395795	0.04743496	0.99985564
DCAF8L2	ENSG00000189186	0.825036282	1.946636336	2.617244134	0.743773311	0.457013629	NA
RNU6ATAC27P	ENSG00000221216	0.825036282	1.946636336	2.617244134	0.743773311	0.457013629	NA
INAVA	ENSG00000163362	667.2714213	1.945753099	0.654531629	2.972741136	0.002951533	0.307079866
SCN8A	ENSG00000196876	3.947788263	1.944907517	1.577599354	1.232827278	0.217640212	NA
EML1	ENSG00000066629	8.704409285	1.942193763	1.456925667	1.33307677	0.182506612	0.99985564
OR52B3P	ENSG00000175800	1.540256797	1.942093937	2.221028986	0.874411793	0.381894038	NA
IGHJ2P	ENSG00000237547	9.520634399	1.941785825	2.088939253	0.929555909	0.352601065	0.99985564
DDAH1	ENSG00000153904	19.65939426	1.938756487	0.87509947	2.215469844	0.026727832	0.951193629
EPCAM	ENSG00000119888	6.193744133	1.938477251	1.109782973	1.74671742	0.080686367	0.99985564
PARD3-DT	ENSG00000226386	14.87476855	1.937827692	0.860602773	2.251709793	0.024340617	0.921612283
MIR544B	ENSG00000265981	2.343090771	1.937692202	1.724702099	1.12349385	0.261227811	NA
IGKV1D-39	ENSG00000251546	405.034931	1.936285678	1.693227569	1.143547219	NA	NA
FRMD6	ENSG00000139926	98.14698203	1.935928716	0.756623339	2.558642612	0.010508171	0.612236061
ABCC8	ENSG00000006071	0.341533707	1.935465191	4.037119353	0.479417382	0.63164173	NA
ELN	ENSG00000049540	0.341533707	1.935465191	4.037119353	0.479417382	0.63164173	NA
SEC14L5	ENSG00000103184	0.341533707	1.935465191	4.037119353	0.479417382	0.63164173	NA
LHX3	ENSG00000107187	0.341533707	1.935465191	4.037119353	0.479417382	0.63164173	NA
KHDRBS2	ENSG00000112232	0.341533707	1.935465191	4.037119353	0.479417382	0.63164173	NA
FNDC4	ENSG00000115226	0.341533707	1.935465191	4.037119353	0.479417382	0.63164173	NA
SLC40A1	ENSG00000138449	0.341533707	1.935465191	4.037119353	0.479417382	0.63164173	NA
CDCP2	ENSG00000157211	0.341533707	1.935465191	4.037119353	0.479417382	0.63164173	NA
CELF3	ENSG00000159409	0.341533707	1.935465191	4.037119353	0.479417382	0.63164173	NA
GPR85	ENSG00000164604	0.341533707	1.935465191	4.037119353	0.479417382	0.63164173	NA
RPL10P2	ENSG00000174572	0.341533707	1.935465191	4.037119353	0.479417382	0.63164173	NA
ODAPH	ENSG00000174792	0.341533707	1.935465191	4.037119353	0.479417382	0.63164173	NA
ITLN1	ENSG00000179914	0.341533707	1.935465191	4.037119353	0.479417382	0.63164173	NA
DNAH2	ENSG00000183914	0.341533707	1.935465191	4.037119353	0.479417382	0.63164173	NA
MGAT4EP	ENSG00000184774	0.341533707	1.935465191	4.037119353	0.479417382	0.63164173	NA
SULT1C4	ENSG00000198075	0.341533707	1.935465191	4.037119353	0.479417382	0.63164173	NA
RNA5SP483	ENSG00000200301	0.341533707	1.935465191	4.037119353	0.479417382	0.63164173	NA
RNU6-1284P	ENSG00000200571	0.341533707	1.935465191	4.037119353	0.479417382	0.63164173	NA
RNU6-268P	ENSG00000201044	0.341533707	1.935465191	4.037119353	0.479417382	0.63164173	NA
NA	ENSG00000201644	0.341533707	1.935465191	4.037119353	0.479417382	0.63164173	NA
NA	ENSG00000202248	0.341533707	1.935465191	4.037119353	0.479417382	0.63164173	NA
GRM5P1	ENSG00000205035	0.341533707	1.935465191	4.037119353	0.479417382	0.63164173	NA
RNU6-877P	ENSG00000206595	0.341533707	1.935465191	4.037119353	0.479417382	0.63164173	NA
SNORA46	ENSG00000207493	0.341533707	1.935465191	4.037119353	0.479417382	0.63164173	NA
MIR574	ENSG00000207944	0.341533707	1.935465191	4.037119353	0.479417382	0.63164173	NA
NA	ENSG00000218749	0.341533707	1.935465191	4.037119353	0.479417382	0.63164173	NA
OR2A25	ENSG00000221933	0.341533707	1.935465191	4.037119353	0.479417382	0.63164173	NA
RNA5SP345	ENSG00000222578	0.341533707	1.935465191	4.037119353	0.479417382	0.63164173	NA
RN7SKP106	ENSG00000222764	0.341533707	1.935465191	4.037119353	0.479417382	0.63164173	NA
LOC101929452	ENSG00000223884	0.341533707	1.935465191	4.037119353	0.479417382	0.63164173	NA
LINC01441	ENSG00000224008	0.341533707	1.935465191	4.037119353	0.479417382	0.63164173	NA
NA	ENSG00000224124	0.341533707	1.935465191	4.037119353	0.479417382	0.63164173	NA
LOC392787	ENSG00000224163	0.341533707	1.935465191	4.037119353	0.479417382	0.63164173	NA
NA	ENSG00000224732	0.341533707	1.935465191	4.037119353	0.479417382	0.63164173	NA
LOC100420057	ENSG00000225017	0.341533707	1.935465191	4.037119353	0.479417382	0.63164173	NA
NA	ENSG00000225836	0.341533707	1.935465191	4.037119353	0.479417382	0.63164173	NA
NA	ENSG00000226263	0.341533707	1.935465191	4.037119353	0.479417382	0.63164173	NA
NA	ENSG00000229112	0.341533707	1.935465191	4.037119353	0.479417382	0.63164173	NA
RBBP8P1	ENSG00000230399	0.341533707	1.935465191	4.037119353	0.479417382	0.63164173	NA
NA	ENSG00000230813	0.341533707	1.935465191	4.037119353	0.479417382	0.63164173	NA
UBE2V2P4	ENSG00000231849	0.341533707	1.935465191	4.037119353	0.479417382	0.63164173	NA
NA	ENSG00000231906	0.341533707	1.935465191	4.037119353	0.479417382	0.63164173	NA
NA	ENSG00000232480	0.341533707	1.935465191	4.037119353	0.479417382	0.63164173	NA
NA	ENSG00000233055	0.341533707	1.935465191	4.037119353	0.479417382	0.63164173	NA
LINC02669	ENSG00000233321	0.341533707	1.935465191	4.037119353	0.479417382	0.63164173	NA
MCIDAS	ENSG00000234602	0.341533707	1.935465191	4.037119353	0.479417382	0.63164173	NA
EPCAM-DT	ENSG00000234690	0.341533707	1.935465191	4.037119353	0.479417382	0.63164173	NA
NA	ENSG00000234838	0.341533707	1.935465191	4.037119353	0.479417382	0.63164173	NA
NA	ENSG00000235390	0.341533707	1.935465191	4.037119353	0.479417382	0.63164173	NA
ASNSP3	ENSG00000236554	0.341533707	1.935465191	4.037119353	0.479417382	0.63164173	NA
LINC02626	ENSG00000236799	0.341533707	1.935465191	4.037119353	0.479417382	0.63164173	NA
NA	ENSG00000237031	0.341533707	1.935465191	4.037119353	0.479417382	0.63164173	NA
LINC01502	ENSG00000237339	0.341533707	1.935465191	4.037119353	0.479417382	0.63164173	NA
NA	ENSG00000237371	0.341533707	1.935465191	4.037119353	0.479417382	0.63164173	NA
NA	ENSG00000237373	0.341533707	1.935465191	4.037119353	0.479417382	0.63164173	NA
P4HA2-AS1	ENSG00000237714	0.341533707	1.935465191	4.037119353	0.479417382	0.63164173	NA
LINC00707	ENSG00000238266	0.341533707	1.935465191	4.037119353	0.479417382	0.63164173	NA
NA	ENSG00000238963	0.341533707	1.935465191	4.037119353	0.479417382	0.63164173	NA
FCF1P3	ENSG00000239997	0.341533707	1.935465191	4.037119353	0.479417382	0.63164173	NA
NA	ENSG00000242953	0.341533707	1.935465191	4.037119353	0.479417382	0.63164173	NA
FGF14-IT1	ENSG00000243319	0.341533707	1.935465191	4.037119353	0.479417382	0.63164173	NA
NA	ENSG00000243494	0.341533707	1.935465191	4.037119353	0.479417382	0.63164173	NA
NA	ENSG00000250768	0.341533707	1.935465191	4.037119353	0.479417382	0.63164173	NA
NA	ENSG00000251864	0.341533707	1.935465191	4.037119353	0.479417382	0.63164173	NA
RNU7-71P	ENSG00000251868	0.341533707	1.935465191	4.037119353	0.479417382	0.63164173	NA
RNU6-795P	ENSG00000252132	0.341533707	1.935465191	4.037119353	0.479417382	0.63164173	NA
RNU6-341P	ENSG00000252782	0.341533707	1.935465191	4.037119353	0.479417382	0.63164173	NA
LINC02055	ENSG00000254101	0.341533707	1.935465191	4.037119353	0.479417382	0.63164173	NA
ENPP7P12	ENSG00000254527	0.341533707	1.935465191	4.037119353	0.479417382	0.63164173	NA
PRECSIT	ENSG00000255874	0.341533707	1.935465191	4.037119353	0.479417382	0.63164173	NA
MESDP1	ENSG00000257368	0.341533707	1.935465191	4.037119353	0.479417382	0.63164173	NA
NA	ENSG00000260158	0.341533707	1.935465191	4.037119353	0.479417382	0.63164173	NA
NA	ENSG00000260576	0.341533707	1.935465191	4.037119353	0.479417382	0.63164173	NA
NA	ENSG00000262952	0.341533707	1.935465191	4.037119353	0.479417382	0.63164173	NA
RN7SL560P	ENSG00000264438	0.341533707	1.935465191	4.037119353	0.479417382	0.63164173	NA
NA	ENSG00000265113	0.341533707	1.935465191	4.037119353	0.479417382	0.63164173	NA
NA	ENSG00000265295	0.341533707	1.935465191	4.037119353	0.479417382	0.63164173	NA
LINC00908	ENSG00000266256	0.341533707	1.935465191	4.037119353	0.479417382	0.63164173	NA
LINC00683	ENSG00000266256	0.341533707	1.935465191	4.037119353	0.479417382	0.63164173	NA
LINC01782	ENSG00000267204	0.341533707	1.935465191	4.037119353	0.479417382	0.63164173	NA
GLULP1	ENSG00000270978	0.341533707	1.935465191	4.037119353	0.479417382	0.63164173	NA
NA	ENSG00000272299	0.341533707	1.935465191	4.037119353	0.479417382	0.63164173	NA
NA	ENSG00000272379	0.341533707	1.935465191	4.037119353	0.479417382	0.63164173	NA
NA	ENSG00000272814	0.341533707	1.935465191	4.037119353	0.479417382	0.63164173	NA
NA	ENSG00000274841	0.341533707	1.935465191	4.037119353	0.479417382	0.63164173	NA
NA	ENSG00000274848	0.341533707	1.935465191	4.037119353	0.479417382	0.63164173	NA
NA	ENSG00000277979	0.341533707	1.935465191	4.037119353	0.479417382	0.63164173	NA
NA	ENSG00000278008	0.341533707	1.935465191	4.037119353	0.479417382	0.63164173	NA
NA	ENSG00000278941	0.341533707	1.935465191	4.037119353	0.479417382	0.63164173	NA
NA	ENSG00000279040	0.341533707	1.935465191	4.037119353	0.479417382	0.63164173	NA
NA	ENSG00000279110	0.341533707	1.935465191	4.037119353	0.479417382	0.63164173	NA
NA	ENSG00000279484	0.341533707	1.935465191	4.037119353	0.479417382	0.63164173	NA
NA	ENSG00000279956	0.341533707	1.935465191	4.037119353	0.479417382	0.63164173	NA
NA	ENSG00000280115	0.341533707	1.935465191	4.037119353	0.479417382	0.63164173	NA
TMPRSS7	ENSG00000176040	0.826125345	1.934644591	3.115232405	0.621027371	0.534581614	NA
NA	ENSG00000203279	0.825486129	1.934642551	3.115925188	0.62088864	0.534672896	NA
TCERG1P2	ENSG00000260675	0.825486129	1.934642551	3.115925188	0.62088864	0.534672896	NA
TBX1	ENSG00000184058	0.819090006	1.934622098	3.122899951	0.619495382	0.535590063	NA
PLXNA4	ENSG00000221866	0.819090006	1.934622098	3.122899951	0.619495382	0.535590063	NA
MIR3657	ENSG00000266370	0.819090006	1.934622098	3.122899951	0.619495382	0.535590063	NA
NA	ENSG00000280008	0.819090006	1.934622098	3.122899951	0.619495382	0.535590063	NA
RN7SL146P	ENSG00000240106	2.307764978	1.932851633	1.66311227	1.162189509	0.245158495	NA
NA	ENSG00000270993	2.329324456	1.93160593	1.644757643	1.174401553	0.240234223	NA
LRRN3	ENSG00000173114	1.552599196	1.930518192	2.291695752	0.842397247	0.399565634	NA
DUXAP8	ENSG00000206195	32.15519161	1.928475304	1.234357596	1.562331135	0.118210001	0.99985564
NA	ENSG00000228466	0.822854543	1.927829732	3.117571594	0.618375448	0.536327878	NA
NA	ENSG00000235932	0.822854543	1.927829732	3.117571594	0.618375448	0.536327878	NA
IGLVI-63	ENSG00000253752	0.822854543	1.927829732	3.117571594	0.618375448	0.536327878	NA
NA	ENSG00000265650	0.822854543	1.927829732	3.117571594	0.618375448	0.536327878	NA
NA	ENSG00000237852	0.822215326	1.927827484	3.118268455	0.618236535	0.53641943	NA
RN7SL505P	ENSG00000241420	0.822215326	1.927827484	3.118268455	0.618236535	0.53641943	NA
MSTN	ENSG00000138379	0.815819203	1.92780495	3.125284445	0.616841438	0.537339317	NA
ANKRD45	ENSG00000183831	0.815819203	1.92780495	3.125284445	0.616841438	0.537339317	NA
NA	ENSG00000256134	0.815819203	1.92780495	3.125284445	0.616841438	0.537339317	NA
NA	ENSG00000234142	3.930231061	1.927600797	1.389621407	1.387140978	0.165398779	NA
OR2I1P	ENSG00000237988	2.271042145	1.927351509	2.365999747	0.81460343	0.415299347	NA
FLRT3	ENSG00000125848	16.54046462	1.925966881	1.505384969	1.279384955	0.200761529	0.99985564
TNFRSF21	ENSG00000146072	248.8546375	1.925049064	0.620752993	3.101151481	0.001927696	0.238239919
DUSP6	ENSG00000139318	29.69138813	1.922996497	0.815004987	2.359490467	0.018300051	0.799089168
SMIM10L2B	ENSG00000196972	1.547292137	1.919366816	1.987787282	0.965579584	0.334254596	NA
NA	ENSG00000272498	2.336999012	1.918572874	1.645348042	1.166058989	0.243590597	NA
NA	ENSG00000234361	0.816908266	1.917012313	3.075986896	0.623218622	0.533140866	NA
PLA2G10EP	ENSG00000255037	0.816908266	1.917012313	3.075986896	0.623218622	0.533140866	NA
NA	ENSG00000266944	0.816908266	1.917012313	3.075986896	0.623218622	0.533140866	NA
RNU6-652P	ENSG00000202358	0.81626905	1.917008887	3.076695787	0.623073914	0.533235951	NA
NA	ENSG00000217159	0.81626905	1.917008887	3.076695787	0.623073914	0.533235951	NA
NA	ENSG00000238823	0.81626905	1.917008887	3.076695787	0.623073914	0.533235951	NA
NA	ENSG00000278967	0.81626905	1.917008887	3.076695787	0.623073914	0.533235951	NA
UPK1B	ENSG00000114638	0.809872927	1.916974532	3.083833251	0.621620683	0.534191318	NA
SNORD116-3	ENSG00000207014	0.809872927	1.916974532	3.083833251	0.621620683	0.534191318	NA
NA	ENSG00000235262	0.809872927	1.916974532	3.083833251	0.621620683	0.534191318	NA
RPS27P27	ENSG00000244043	0.809872927	1.916974532	3.083833251	0.621620683	0.534191318	NA
NA	ENSG00000267345	0.809872927	1.916974532	3.083833251	0.621620683	0.534191318	NA
PHKA1	ENSG00000067177	6.962527133	1.915677548	1.185258337	1.616253172	0.106039587	0.99985564
HOXA11	ENSG00000005073	0.335587431	1.914270593	4.039016266	0.473944759	0.6355393	NA
SLC7A14	ENSG00000013293	0.335587431	1.914270593	4.039016266	0.473944759	0.6355393	NA
RBFOX1	ENSG00000078328	0.335587431	1.914270593	4.039016266	0.473944759	0.6355393	NA
ATP6V0A4	ENSG00000105929	0.335587431	1.914270593	4.039016266	0.473944759	0.6355393	NA
HOXA6	ENSG00000106006	0.335587431	1.914270593	4.039016266	0.473944759	0.6355393	NA
ZP4	ENSG00000116996	0.335587431	1.914270593	4.039016266	0.473944759	0.6355393	NA
NKX2-3	ENSG00000119919	0.335587431	1.914270593	4.039016266	0.473944759	0.6355393	NA
POPDC3	ENSG00000132429	0.335587431	1.914270593	4.039016266	0.473944759	0.6355393	NA
NKX2-1	ENSG00000136352	0.335587431	1.914270593	4.039016266	0.473944759	0.6355393	NA
CCDC54	ENSG00000138483	0.335587431	1.914270593	4.039016266	0.473944759	0.6355393	NA
SUSD4	ENSG00000143502	0.335587431	1.914270593	4.039016266	0.473944759	0.6355393	NA
PLPPR1	ENSG00000148123	0.335587431	1.914270593	4.039016266	0.473944759	0.6355393	NA
NPAS3	ENSG00000151322	0.335587431	1.914270593	4.039016266	0.473944759	0.6355393	NA
CLEC4F	ENSG00000152672	0.335587431	1.914270593	4.039016266	0.473944759	0.6355393	NA
PPP2R2B	ENSG00000156475	0.335587431	1.914270593	4.039016266	0.473944759	0.6355393	NA
OR7E8P	ENSG00000177400	0.335587431	1.914270593	4.039016266	0.473944759	0.6355393	NA
NTM	ENSG00000182667	0.335587431	1.914270593	4.039016266	0.473944759	0.6355393	NA
GDF3	ENSG00000184344	0.335587431	1.914270593	4.039016266	0.473944759	0.6355393	NA
KRT16	ENSG00000186832	0.335587431	1.914270593	4.039016266	0.473944759	0.6355393	NA
AJAP1	ENSG00000196581	0.335587431	1.914270593	4.039016266	0.473944759	0.6355393	NA
MAGEA1	ENSG00000198681	0.335587431	1.914270593	4.039016266	0.473944759	0.6355393	NA
OR7E103P	ENSG00000198787	0.335587431	1.914270593	4.039016266	0.473944759	0.6355393	NA
RNU1-72P	ENSG00000199846	0.335587431	1.914270593	4.039016266	0.473944759	0.6355393	NA
RNA5SP123	ENSG00000200114	0.335587431	1.914270593	4.039016266	0.473944759	0.6355393	NA
RNU6-1147P	ENSG00000200250	0.335587431	1.914270593	4.039016266	0.473944759	0.6355393	NA
RNU6-618P	ENSG00000200388	0.335587431	1.914270593	4.039016266	0.473944759	0.6355393	NA
NA	ENSG00000201489	0.335587431	1.914270593	4.039016266	0.473944759	0.6355393	NA
LOC124900551	ENSG00000201810	0.335587431	1.914270593	4.039016266	0.473944759	0.6355393	NA
RNU6-26P	ENSG00000206712	0.335587431	1.914270593	4.039016266	0.473944759	0.6355393	NA
NA	ENSG00000207320	0.335587431	1.914270593	4.039016266	0.473944759	0.6355393	NA
MIR374B	ENSG00000212027	0.335587431	1.914270593	4.039016266	0.473944759	0.6355393	NA
NA	ENSG00000212205	0.335587431	1.914270593	4.039016266	0.473944759	0.6355393	NA
C20orf202	ENSG00000215595	0.335587431	1.914270593	4.039016266	0.473944759	0.6355393	NA
NA	ENSG00000216154	0.335587431	1.914270593	4.039016266	0.473944759	0.6355393	NA
NA	ENSG00000218521	0.335587431	1.914270593	4.039016266	0.473944759	0.6355393	NA
TUBBP9	ENSG00000220586	0.335587431	1.914270593	4.039016266	0.473944759	0.6355393	NA
NA	ENSG00000221169	0.335587431	1.914270593	4.039016266	0.473944759	0.6355393	NA
ZNF735	ENSG00000223614	0.335587431	1.914270593	4.039016266	0.473944759	0.6355393	NA
HSD52	ENSG00000224609	0.335587431	1.914270593	4.039016266	0.473944759	0.6355393	NA
RPS3AP46	ENSG00000226132	0.335587431	1.914270593	4.039016266	0.473944759	0.6355393	NA
LINC01630	ENSG00000227115	0.335587431	1.914270593	4.039016266	0.473944759	0.6355393	NA
NA	ENSG00000227416	0.335587431	1.914270593	4.039016266	0.473944759	0.6355393	NA
NA	ENSG00000228248	0.335587431	1.914270593	4.039016266	0.473944759	0.6355393	NA
COL11A2P1	ENSG00000228688	0.335587431	1.914270593	4.039016266	0.473944759	0.6355393	NA
LOC100421387	ENSG00000229110	0.335587431	1.914270593	4.039016266	0.473944759	0.6355393	NA
NA	ENSG00000229272	0.335587431	1.914270593	4.039016266	0.473944759	0.6355393	NA
NA	ENSG00000230323	0.335587431	1.914270593	4.039016266	0.473944759	0.6355393	NA
LINC00945	ENSG00000232539	0.335587431	1.914270593	4.039016266	0.473944759	0.6355393	NA
NA	ENSG00000232739	0.335587431	1.914270593	4.039016266	0.473944759	0.6355393	NA
LINC01399	ENSG00000233080	0.335587431	1.914270593	4.039016266	0.473944759	0.6355393	NA
NA	ENSG00000233405	0.335587431	1.914270593	4.039016266	0.473944759	0.6355393	NA
NA	ENSG00000233860	0.335587431	1.914270593	4.039016266	0.473944759	0.6355393	NA
NA	ENSG00000234273	0.335587431	1.914270593	4.039016266	0.473944759	0.6355393	NA
NA	ENSG00000237164	0.335587431	1.914270593	4.039016266	0.473944759	0.6355393	NA
RNGTTP1	ENSG00000237731	0.335587431	1.914270593	4.039016266	0.473944759	0.6355393	NA
CENPPP1	ENSG00000238267	0.335587431	1.914270593	4.039016266	0.473944759	0.6355393	NA
NA	ENSG00000240328	0.335587431	1.914270593	4.039016266	0.473944759	0.6355393	NA
RPL19P18	ENSG00000241654	0.335587431	1.914270593	4.039016266	0.473944759	0.6355393	NA
NA	ENSG00000242741	0.335587431	1.914270593	4.039016266	0.473944759	0.6355393	NA
RPL21P127	ENSG00000243720	0.335587431	1.914270593	4.039016266	0.473944759	0.6355393	NA
USP17L17	ENSG00000249104	0.335587431	1.914270593	4.039016266	0.473944759	0.6355393	NA
EDIL3-DT	ENSG00000250320	0.335587431	1.914270593	4.039016266	0.473944759	0.6355393	NA
NA	ENSG00000251003	0.335587431	1.914270593	4.039016266	0.473944759	0.6355393	NA
LINC02475	ENSG00000251350	0.335587431	1.914270593	4.039016266	0.473944759	0.6355393	NA
NA	ENSG00000251730	0.335587431	1.914270593	4.039016266	0.473944759	0.6355393	NA
RN7SKP179	ENSG00000251935	0.335587431	1.914270593	4.039016266	0.473944759	0.6355393	NA
NA	ENSG00000251996	0.335587431	1.914270593	4.039016266	0.473944759	0.6355393	NA
RNA5SP75	ENSG00000252650	0.335587431	1.914270593	4.039016266	0.473944759	0.6355393	NA
NA	ENSG00000254739	0.335587431	1.914270593	4.039016266	0.473944759	0.6355393	NA
NA	ENSG00000255463	0.335587431	1.914270593	4.039016266	0.473944759	0.6355393	NA
FOLR3P1	ENSG00000255860	0.335587431	1.914270593	4.039016266	0.473944759	0.6355393	NA
LINC02425	ENSG00000256259	0.335587431	1.914270593	4.039016266	0.473944759	0.6355393	NA
ASIC5	ENSG00000256394	0.335587431	1.914270593	4.039016266	0.473944759	0.6355393	NA
NA	ENSG00000257958	0.335587431	1.914270593	4.039016266	0.473944759	0.6355393	NA
NA	ENSG00000258260	0.335587431	1.914270593	4.039016266	0.473944759	0.6355393	NA
NA	ENSG00000258626	0.335587431	1.914270593	4.039016266	0.473944759	0.6355393	NA
NA	ENSG00000258642	0.335587431	1.914270593	4.039016266	0.473944759	0.6355393	NA
NA	ENSG00000258858	0.335587431	1.914270593	4.039016266	0.473944759	0.6355393	NA
GTF3AP2	ENSG00000258966	0.335587431	1.914270593	4.039016266	0.473944759	0.6355393	NA
NA	ENSG00000259445	0.335587431	1.914270593	4.039016266	0.473944759	0.6355393	NA
TPST2P1	ENSG00000260582	0.335587431	1.914270593	4.039016266	0.473944759	0.6355393	NA
NA	ENSG00000261117	0.335587431	1.914270593	4.039016266	0.473944759	0.6355393	NA
ATP5PDP1	ENSG00000261679	0.335587431	1.914270593	4.039016266	0.473944759	0.6355393	NA
MTATP6P24	ENSG00000262381	0.335587431	1.914270593	4.039016266	0.473944759	0.6355393	NA
MIR4450	ENSG00000263445	0.335587431	1.914270593	4.039016266	0.473944759	0.6355393	NA
RN7SL823P	ENSG00000263595	0.335587431	1.914270593	4.039016266	0.473944759	0.6355393	NA
RN7SL25P	ENSG00000264530	0.335587431	1.914270593	4.039016266	0.473944759	0.6355393	NA
RN7SL624P	ENSG00000265777	0.335587431	1.914270593	4.039016266	0.473944759	0.6355393	NA
NA	ENSG00000266743	0.335587431	1.914270593	4.039016266	0.473944759	0.6355393	NA
NA	ENSG00000266963	0.335587431	1.914270593	4.039016266	0.473944759	0.6355393	NA
VN1R93P	ENSG00000269320	0.335587431	1.914270593	4.039016266	0.473944759	0.6355393	NA
NA	ENSG00000269584	0.335587431	1.914270593	4.039016266	0.473944759	0.6355393	NA
RPL23AP92	ENSG00000270723	0.335587431	1.914270593	4.039016266	0.473944759	0.6355393	NA
NA	ENSG00000270792	0.335587431	1.914270593	4.039016266	0.473944759	0.6355393	NA
NA	ENSG00000272715	0.335587431	1.914270593	4.039016266	0.473944759	0.6355393	NA
NA	ENSG00000273699	0.335587431	1.914270593	4.039016266	0.473944759	0.6355393	NA
NA	ENSG00000273736	0.335587431	1.914270593	4.039016266	0.473944759	0.6355393	NA
FAM74A4	ENSG00000274583	0.335587431	1.914270593	4.039016266	0.473944759	0.6355393	NA
NA	ENSG00000275041	0.335587431	1.914270593	4.039016266	0.473944759	0.6355393	NA
MIR8064	ENSG00000275789	0.335587431	1.914270593	4.039016266	0.473944759	0.6355393	NA
NA	ENSG00000276038	0.335587431	1.914270593	4.039016266	0.473944759	0.6355393	NA
MIR6747	ENSG00000276102	0.335587431	1.914270593	4.039016266	0.473944759	0.6355393	NA
NA	ENSG00000276198	0.335587431	1.914270593	4.039016266	0.473944759	0.6355393	NA
NA	ENSG00000277017	0.335587431	1.914270593	4.039016266	0.473944759	0.6355393	NA
NA	ENSG00000277340	0.335587431	1.914270593	4.039016266	0.473944759	0.6355393	NA
NA	ENSG00000277358	0.335587431	1.914270593	4.039016266	0.473944759	0.6355393	NA
MIR6816	ENSG00000278278	0.335587431	1.914270593	4.039016266	0.473944759	0.6355393	NA
NA	ENSG00000278400	0.335587431	1.914270593	4.039016266	0.473944759	0.6355393	NA
LOC124904706	ENSG00000278757	0.335587431	1.914270593	4.039016266	0.473944759	0.6355393	NA
LOC124906683	ENSG00000278757	0.335587431	1.914270593	4.039016266	0.473944759	0.6355393	NA
NA	ENSG00000278893	0.335587431	1.914270593	4.039016266	0.473944759	0.6355393	NA
NA	ENSG00000279065	0.335587431	1.914270593	4.039016266	0.473944759	0.6355393	NA
NA	ENSG00000279200	0.335587431	1.914270593	4.039016266	0.473944759	0.6355393	NA
NA	ENSG00000279773	0.335587431	1.914270593	4.039016266	0.473944759	0.6355393	NA
NA	ENSG00000280675	0.335587431	1.914270593	4.039016266	0.473944759	0.6355393	NA
NA	ENSG00000281124	0.335587431	1.914270593	4.039016266	0.473944759	0.6355393	NA
NA	ENSG00000281551	0.335587431	1.914270593	4.039016266	0.473944759	0.6355393	NA
CENPVL2	ENSG00000283093	0.335587431	1.914270593	4.039016266	0.473944759	0.6355393	NA
COL9A3	ENSG00000092758	265.1269498	1.913955777	0.646440799	2.960759563	0.003068814	0.314468629
[truncated: 37,447 more rows]
